# Supplementary material for: The Calcium-Dependent Protein Kinase 3 of Toxoplasma Influences Basal Calcium Levels and Functions beyond Egress as Revealed by Quantitative Phosphoproteome Analysis
Source: PLoS Pathog. 2014 Jun 19;10(6):e1004197. doi: 10.1371/journal.ppat.1004197 (PMC4063958; doi:10.1371/journal.ppat.1004197)
Supplement: Table S1 — All quantified phosphorylation sites and proteins identified in this study. All quantified mono-, bis- and tris-phosphorylated peptides that passed the filtering are shown on individual sheet. Additional information from the individual mass-spectrometry experiments are represented in individual sheets. (XLSX) [file ppat.1004197.s003.xlsx]

## Sheet: Quantified_monophos
Gene	Site in protein	identifier	MBE_RH_IC_NI_FW	wtMax_SN_1	MAX_VISTA_1	spectral_counts_1	KO_RH_IC_NI_REV	wtMax_SN_2	MAX_VISTA_2	spectral_counts_2	KO_RH_IC_FW	wtMax_SN_3	MAX_VISTA_3	spectral_counts_3	MBE_RH_IC_REV	wtMax_SN_4	MAX_VISTA_4	spectral_counts_4	MBE_RH_EC_FW	wtMax_SN_5	MAX_VISTA_5	spectral_counts_5	MBE_RH_EC_REV	wtMax_SN_6	MAX_VISTA_6	spectral_counts_6
ROP5A-I	39	ROP5A-I::39	-1.3379	34.3206	100	11	0.054167	64.1547	100	3	0.504722	70.3097	100	9	-0.557986	80.1352	100	5	-0.978011	10.6781	89	7	-0.685379	67.3913	100	4
ROP5A-I	41	ROP5A-I::41	-1.32906	27.3823	96	2					0.626389	66.1307	100	2	-0.473145	95.5175	100	2
ROP5A-I	49	ROP5A-I::49					1.13752	19.5745	91	4	1.42407	64.9448	100	37	-2.16464	9.21201	94	4
ROP5A-I	53	ROP5A-I::53	-1.43848	27.26	91	11	0.440691	81.0153	88	7	0.882301	66.421	94	16	0.704224	9.84873	91	2	-0.987924	9.83491	94	2
ROP5A-I	55	ROP5A-I::55													-2.67777	13.9288	88	2
ROP5A-I	59	ROP5A-I::59	-1.37792	22.517	91	10	0.308314	64.8291	94	9	0.901458	78.9272	89	10
ROP5A-I	73	ROP5A-I::73									1.6507	78.744	94	11					-1.71393	12.3919	96	8
ROP5A-I	83	ROP5A-I::83																	-1.26489	28.1499	100	2
ROP5A-I	246	ROP5A-I::246	-1.42483	11.6979	100	12									-1.2552	153.425	100	12	-1.37156	24.2688	100	3	-1.48958	905.605	100	14
ROP5A-I	484	ROP5A-I::484									-0.126788	27.9819	96	2	0.871773	17.3518	100	3
ROP5A-I	486	ROP5A-I::486									0.0237587	28.5172	96	4	0.830417	17.8045	100	2	0.406446	10.6848	100	4
ROP5A-I	488	ROP5A-I::488													0.448747	17.8045	100	4
ROP5A-I	538	ROP5A-I::538									-0.723467	8.21413	91	2	-0.282297	23.814	100	3	-0.113891	11.351	100	3	-0.665267	18.8385	100	2
ROP5A-I	543	ROP5A-I::543									0.120935	22.4968	100	2	0.603025	23.4194	100	2	0.287001	51.8936	100	3	0.191811	53.8984	100	4
ROP5A-I	547	ROP5A-I::547	-0.458835	49.6747	100	6	-0.697068	179.163	100	11	0.56507	52.1514	100	5	0.167126	31.4047	100	4	0.27567	51.8936	100	3
ROP5B-I	246	ROP5B-I::246																	-1.48515	146.307	100	8
ROP5B-I	484	ROP5B-I::484																	0.0343209	22.3716	100	6
ROP5B-I	486	ROP5B-I::486																	-0.267066	20.5035	100	12
TGGT1_000350	36	TGGT1_000350::36					0.120838	9.9703	91	4
TGGT1_000350	37	TGGT1_000350::37					-0.410293	16.5736	96	2
TGGT1_000350	40	TGGT1_000350::40									-0.967823	9.41502	91	3
TGGT1_000370	17	TGGT1_000370::17																					0.330158	13.4424	100	3
TGGT1_000370	380	TGGT1_000370::380	-0.220816	30.1564	100	2									-0.601224	170.354	100	3
TGGT1_000370	382	TGGT1_000370::382									0.908374	18.6412	91	2	-0.409235	73.3703	100	2					-0.278396	158.451	96	3
TGGT1_000370	383	TGGT1_000370::383					0.0262381	49.1317	94	5	0.798842	16.6716	94	2	-0.829514	245.566	100	2					-0.338629	226.294	100	4
TGGT1_000370	393	TGGT1_000370::393	-0.203793	26.5581	100	12	-0.271303	79.36	100	3	0.969697	27.5593	94	4	-0.604422	163.362	100	5					-0.274202	158.451	96	4
TGGT1_000370	570	TGGT1_000370::570													-0.0646453	12.9073	100	2	-0.0685482	9.94601	100	16	0.841768	118.706	100	4
TGGT1_000370	607	TGGT1_000370::607													0.218161	130.726	100	2
TGGT1_000370	701	TGGT1_000370::701					-0.425853	89.8855	100	7									0.170626	25.3007	100	5
TGGT1_000370	717	TGGT1_000370::717													-0.209557	16.6301	100	2					0.27825	48.2306	100	3
TGGT1_000370	719	TGGT1_000370::719													-0.00853166	20.7635	100	3	-0.463327	121.562	100	7	-0.0351297	68.302	100	13
TGGT1_000370	727	TGGT1_000370::727													0.14582	11.6594	94	2
TGGT1_000370	729	TGGT1_000370::729					0.298954	50.3918	94	12	0.200806	8.0686	96	4	0.293089	23.3522	96	4
TGGT1_000370	731	TGGT1_000370::731					0.368159	30.5472	91	2
TGGT1_000370	732	TGGT1_000370::732					0.154549	32.6606	91	4
TGGT1_000370	748	TGGT1_000370::748													0.246238	10.4466	100	4	-0.203839	52.7435	100	8	1.35316	34.9977	100	6
TGGT1_000370	751	TGGT1_000370::751																	-0.427214	28.0328	100	4	-0.446941	104.649	100	4
TGGT1_000370	755	TGGT1_000370::755																	-0.550265	20.6297	100	2
TGGT1_000370	763	TGGT1_000370::763																	-0.389656	65.3721	100	2	-0.100151	76.5389	100	2
TGGT1_000370	764	TGGT1_000370::764	-0.0679287	59.0212	100	5	0.011345	639.29	100	9	0.301288	144.272	100	3	-0.0782429	432.56	100	2	-0.393179	142.177	100	8	-0.216193	673.569	100	8
TGGT1_000370	765	TGGT1_000370::765	-0.0547023	60.2967	100	11	-0.0286714	708.125	100	5	0.296257	87.9696	100	2	-0.10271	730.947	100	3	-0.386957	149.058	100	10	-0.242124	281.139	100	4
TGGT1_000370	766	TGGT1_000370::766													0.186951	79.6031	100	2	-0.36377	17.0857	100	4	-0.172023	160.674	100	6
TGGT1_000370	775	TGGT1_000370::775	-0.105146	21.8212	91	6	-0.11252	234.426	100	4	0.114693	46.1459	96	5	0.146627	317.809	100	9	-0.425624	137.286	100	5	0.268008	167.599	89	3
TGGT1_000370	777	TGGT1_000370::777	-0.0415859	33.3641	100	17	-0.0124224	232.812	100	4	0.43027	144.314	100	7	0.0704116	273.173	100	10	-0.431713	137.42	100	9	0.303997	167.599	94	6
TGGT1_000370	780	TGGT1_000370::780	-0.0446469	33.3641	100	9	-0.115797	436.734	100	6	0.409171	144.327	100	5	0.0445001	248.349	94	2	-0.319669	130.477	100	7	0.224579	66.1666	100	6
TGGT1_000370	783	TGGT1_000370::783	-0.147233	39.6356	94	4					0.386136	144.314	100	4									0.277754	123.102	100	4
TGGT1_000370	813	TGGT1_000370::813																					0.0657798	151.558	100	4
TGGT1_000370	834	TGGT1_000370::834	0.162792	35.8988	100	4									-0.0387497	237.074	100	5					-0.371104	163.595	100	7
TGGT1_000370	836	TGGT1_000370::836													-0.158763	122.383	100	5					-0.331744	118.161	100	3
TGGT1_000370	879	TGGT1_000370::879																	-0.127547	136.758	100	8
TGGT1_000370	987	TGGT1_000370::987																					0.517748	101.172	100	2
TGGT1_000370	1099	TGGT1_000370::1099																					0.595042	79.6927	100	3
TGGT1_000420	355	TGGT1_000420::355																	-0.211784	23.4054	100	4
TGGT1_000420	596	TGGT1_000420::596									0.335317	28.7318	100	4	0.169303	106.461	100	8	-0.184564	25.417	100	3	0.150323	86.7216	100	7
TGGT1_000420	601	TGGT1_000420::601																					-0.0213224	12.1583	96	3
TGGT1_000440	218	TGGT1_000440::218																	0.0489637	55.109	100	3	0.291084	81.6676	100	4
TGGT1_000440	600	TGGT1_000440::600																	-0.13109	77.8969	100	5
TGGT1_000450	141	TGGT1_000450::141																					-0.254673	74.9087	94	2
TGGT1_000450	319	TGGT1_000450::319																	-0.140288	49.6396	100	3	0.00556177	152.712	100	3
TGGT1_000450	458	TGGT1_000450::458													0.510798	27.9303	91	4	-0.149845	13.7629	100	6	0.144381	32.3152	100	9
TGGT1_000450	715	TGGT1_000450::715									0.146068	17.0522	100	3	0.259531	36.7258	100	2	-0.00629004	104.526	100	7	0.102614	58.9636	100	5
TGGT1_000480	228	TGGT1_000480::228													-0.0775853	10.3811	100	3
TGGT1_000540	535	TGGT1_000540::535													0.852509	36.6885	100	4	0.704472	17.0523	100	6	0.681435	174.929	94	2
TGGT1_000540	712	TGGT1_000540::712																	1.22224	30.8035	100	2	0.318392	14.0196	100	2
TGGT1_000540	862	TGGT1_000540::862																	0.820045	10.8535	100	8
TGGT1_000540	998	TGGT1_000540::998																					0.111551	16.5716	96	5
TGGT1_000590	233	TGGT1_000590::233													0.42107	25.6045	100	4					0.383985	32.3816	100	6
TGGT1_000650	227	TGGT1_000650::227													-2.91111	8.57812	88	3
TGGT1_000680	7	TGGT1_000680::7																					0.265737	8.08232	94	2
TGGT1_000680	25	TGGT1_000680::25	0.0558811	41.3652	100	3					-0.404787	189.941	100	5	-0.0750987	108.498	100	10					-0.262511	179.057	100	7
TGGT1_000680	26	TGGT1_000680::26	0.0506651	42.675	100	3	0.139606	206.734	94	11	-0.3994	185.249	100	2	-0.0504733	102.78	100	18	-0.735028	58.8637	100	3	-0.285206	138.542	100	6
TGGT1_000680	28	TGGT1_000680::28	0.0135153	41.7591	100	2					-0.401666	167.182	100	2					-0.695295	62.78	100	4	-0.165361	28.2657	100	4
TGGT1_000680	68	TGGT1_000680::68																	-0.305263	13.0554	96	5
TGGT1_000680	254	TGGT1_000680::254									0.280626	20.578	94	5	0.0302576	19.0836	89	3	-0.100585	15.7167	100	7	-0.347316	22.089	96	7
TGGT1_000680	436	TGGT1_000680::436																	1.45116	20.3034	100	45
TGGT1_000680	691	TGGT1_000680::691																	2.36218	9.57225	88	4	0.275215	18.7265	100	4
TGGT1_000730	758	TGGT1_000730::758													0.0249991	11.8468	100	2
TGGT1_000730	759	TGGT1_000730::759													-0.113717	18.8104	100	5
TGGT1_001130	81	TGGT1_001130::81									-0.211751	18.9357	100	3
TGGT1_001130	389	TGGT1_001130::389																					-0.445547	106.102	100	2
TGGT1_001130	424	TGGT1_001130::424													-1.41194	64.5521	100	6					-1.35984	123.06	100	8
TGGT1_001130	516	TGGT1_001130::516	-0.283376	8.60015	91	4									-0.744289	12.4823	100	3					-0.978728	15.7623	100	5
TGGT1_001130	748	TGGT1_001130::748									-0.176239	61.7569	100	3	-0.839939	43.5928	100	5					-1.14557	44.4302	94	12
TGGT1_001130	983	TGGT1_001130::983																					-0.454964	11.4515	100	3
TGGT1_001130	1613	TGGT1_001130::1613					-0.407793	33.3371	100	5	-0.460183	53.3899	100	3	-0.952715	20.1239	100	2	0.384776	32.2152	100	32
TGGT1_001130	1614	TGGT1_001130::1614													-0.905862	23.4013	100	5	0.364801	27.6852	94	7
TGGT1_001130	1615	TGGT1_001130::1615																	0.496312	20.1737	94	2
TGGT1_001130	1716	TGGT1_001130::1716	-0.58647	24.5541	100	16	-0.443816	150.162	100	19	-0.544569	32.3459	96	11	-0.884315	126.832	100	11					-0.984906	107.899	100	20
TGGT1_001160	396	TGGT1_001160::396													0.0883611	59.7273	89	4
TGGT1_001200	113	TGGT1_001200::113	-0.0195939	12.9941	96	11	-0.0288948	26.413	100	4	0.117892	29.1421	100	7	1.07161	28.5775	100	6	0.497089	19.423	89	2
TGGT1_001200	116	TGGT1_001200::116					-0.0284493	25.775	100	3	0.0125525	12.7962	100	6					1.26742	9.19069	91	4	0.495328	22.4638	89	2
TGGT1_001230	162	TGGT1_001230::162	0.286776	12.9574	100	3	0.320896	12.5532	94	2	-0.173059	33.9942	100	2	0.140029	80.6094	100	2	0.0622571	123.016	100	2	0.0783106	59.7235	100	5
TGGT1_001230	164	TGGT1_001230::164	0.305281	13.5083	100	6	0.0880566	9.01712	94	3					0.199366	301.285	100	4	0.164884	142.783	100	8	0.0978798	123.803	100	6
TGGT1_001250	372	TGGT1_001250::372																	-0.0408122	8.80587	94	3
TGGT1_001250	515	TGGT1_001250::515	0.0307439	8.63512	96	4									0.153486	13.6097	100	2					-0.131181	36.7555	100	7
TGGT1_001250	546	TGGT1_001250::546																	0.929474	19.1114	100	3
TGGT1_001250	660	TGGT1_001250::660									-0.189355	14.503	96	3					0.0759745	20.2753	96	12
TGGT1_001250	1098	TGGT1_001250::1098																	0.664215	28.4904	100	6
TGGT1_001250	1154	TGGT1_001250::1154	0.15656	11.1987	100	6
TGGT1_001250	1191	TGGT1_001250::1191													0.180389	16.527	100	3	0.607059	53.4103	100	7	0.154321	99.8373	100	3
TGGT1_001270	516	TGGT1_001270::516									0.297683	9.11583	100	3	0.728074	9.24927	96	2
TGGT1_001270	522	TGGT1_001270::522					-0.252176	13.2038	100	4
TGGT1_001270	526	TGGT1_001270::526					-0.843306	11.8081	94	4					0.730313	13.2556	100	4
TGGT1_001320	22	TGGT1_001320::22																	0.340183	9.9988	100	5
TGGT1_001320	148	TGGT1_001320::148													0.111487	175.596	100	8	0.00915662	77.0675	100	16	-0.0439663	503.735	100	13
TGGT1_001320	150	TGGT1_001320::150																	0.239457	9.63152	100	2	-0.0704478	299.205	100	3
TGGT1_001320	152	TGGT1_001320::152																	0.796492	8.61828	100	2
TGGT1_001330	25	TGGT1_001330::25																					-0.255858	12.4153	94	4
TGGT1_001330	116	TGGT1_001330::116					-0.263924	11.4297	94	4	0.0481674	43.664	100	2					-0.138806	21.8731	100	8
TGGT1_001330	132	TGGT1_001330::132									0.0369535	66.9866	100	4	0.05344	11.2888	94	3					-0.018724	21.4924	100	3
TGGT1_001330	137	TGGT1_001330::137					0.0433884	84.1663	94	6	0.0424738	43.0781	100	2									-0.174707	43.9301	100	6
TGGT1_001330	177	TGGT1_001330::177	-2.70819	12.3546	93	6									-3.66417	90.4528	94	11	-2.19006	138.808	100	9	-1.97084	17.1382	100	11
TGGT1_001330	179	TGGT1_001330::179	-2.94239	12.0533	88	9					-1.65193	8.39958	88	4	-2.93466	23.2683	94	3	-2.26424	150.821	100	13	-1.75353	246.125	100	13
TGGT1_001330	201	TGGT1_001330::201													0.158998	22.966	100	4					-0.0110675	12.097	100	3
TGGT1_001330	218	TGGT1_001330::218					1.80883	30.3872	100	3
TGGT1_001330	336	TGGT1_001330::336	-0.11095	33.401	94	2									0.126564	94.7397	94	5	-0.183982	168.059	100	6	0.096554	65.5577	89	2
TGGT1_001330	341	TGGT1_001330::341													0.0253605	52.7632	94	3	-0.123824	222.937	100	5
TGGT1_001330	342	TGGT1_001330::342					0.361342	23.1102	94	3	0.251837	52.9511	94	5					-0.0993225	170.061	100	4	0.358598	60.0986	100	3
TGGT1_001330	419	TGGT1_001330::419									0.0632855	17.6445	91	2									-0.0071786	20.1762	100	3
TGGT1_001330	455	TGGT1_001330::455																					0.0803312	34.2784	100	3
TGGT1_001330	471	TGGT1_001330::471	0.0435267	37.2157	100	17	0.00179401	47.4028	100	6	-0.604226	43.403	100	5	-0.104315	78.6071	100	12	0.0636209	22.0879	100	22	0.141028	82.0604	100	18
TGGT1_001330	484	TGGT1_001330::484																	-0.39292	31.3232	100	2
TGGT1_001330	500	TGGT1_001330::500																	-0.77544	183.405	100	6	-0.291465	487.099	100	6
TGGT1_001330	735	TGGT1_001330::735																	0.477242	11.5398	100	2
TGGT1_001370	275	TGGT1_001370::275																					1.0312	73.03	100	2
TGGT1_001400	26	TGGT1_001400::26	0.198554	83.7482	100	5																	0.319871	441.3	100	4
TGGT1_001400	34	TGGT1_001400::34																	1.32643	57.8196	100	5
TGGT1_001950	361	TGGT1_001950::361																					-0.56394	30.9217	94	2
TGGT1_001950	784	TGGT1_001950::784													0.0220233	10.79	100	2					-0.486206	16.6804	100	3
TGGT1_001950	2464	TGGT1_001950::2464																	-0.512724	18.7881	100	9	0.501729	11.0856	96	3
TGGT1_001950	3001	TGGT1_001950::3001									0.500892	18.0391	100	3	0.0743106	84.5279	100	6	-0.403411	142.536	100	3	0.159717	60.4831	100	6
TGGT1_001960	123	TGGT1_001960::123													0.218372	19.973	100	3	-0.0911192	33.3743	100	4	0.171054	108.634	96	4
TGGT1_001970	229	TGGT1_001970::229																					1.02067	13.4842	100	2
TGGT1_001970	348	TGGT1_001970::348					0.2326	25.8248	96	4	0.663461	26.2152	94	3	-0.0780651	18.9917	100	7	0.316579	28.1382	100	6	-0.0434595	42.6155	96	6
TGGT1_001970	350	TGGT1_001970::350									0.902566	26.0064	94	2
TGGT1_001970	351	TGGT1_001970::351																	0.292078	8.20252	88	2	0.0776644	39.8775	100	2
TGGT1_001970	399	TGGT1_001970::399													-0.84861	13.9682	96	6	0.104826	13.7012	100	6
TGGT1_001970	418	TGGT1_001970::418	-0.0355986	12.0774	96	9													0.311535	9.9838	100	7	1.0114	17.2472	100	3
TGGT1_001970	449	TGGT1_001970::449													-0.0222159	42.0472	100	11	0.0229336	19.7308	100	9	-0.232175	137.373	100	15
TGGT1_002010	832	TGGT1_002010::832													-0.109241	86.5742	100	3					-0.0342116	285.698	100	4
TGGT1_002020	180	TGGT1_002020::180																	-0.0288065	26.2995	100	11	-0.149776	23.5939	100	3
TGGT1_002020	202	TGGT1_002020::202																	-0.423968	11.3254	100	5
TGGT1_002020	208	TGGT1_002020::208	0.0349572	65.7986	100	33	0.0949936	320.416	100	17	0.0985949	160.638	100	15	0.0309484	153.128	100	34	-0.142411	270.209	100	20	-0.0804022	476.671	100	19
TGGT1_002020	388	TGGT1_002020::388	0.131943	12.8261	94	9									-0.0457872	23.3069	100	4	-0.0778731	30.2553	100	3	-0.177976	42.9564	100	6
TGGT1_002020	414	TGGT1_002020::414									-0.600536	11.1776	100	2	0.0144521	25.9456	100	3	-0.0147783	45.7918	100	2
TGGT1_002020	415	TGGT1_002020::415	0.0390384	18.8611	100	5	0.131532	9.64669	94	2	-0.0698351	23.7605	100	4	-0.0021866	60.5036	100	8	-0.154964	53.9601	100	13	0.103192	67.7371	94	6
TGGT1_002050	270	TGGT1_002050::270																					-0.163162	35.8802	100	2
TGGT1_002060	42	TGGT1_002060::42									0.0247283	14.0691	100	2
TGGT1_002060	120	TGGT1_002060::120	0.279045	13.2739	100	10	-0.313081	50.9262	100	17	0.314004	26.6626	100	6	0.0221402	34.1744	100	12	-0.209512	108.934	100	4	-0.0895464	30.2994	100	6
TGGT1_002070	510	TGGT1_002070::510																					-0.423421	86.0936	100	4
TGGT1_002110	266	TGGT1_002110::266									-0.0697406	9.33371	91	3									0.0585041	8.69479	100	2
TGGT1_002110	377	TGGT1_002110::377																	-0.505646	11.9687	100	5
TGGT1_002110	1146	TGGT1_002110::1146																					-0.325775	13.2752	100	4
TGGT1_002110	1217	TGGT1_002110::1217					-0.195087	41.1591	96	2					0.014645	163.964	100	6	0.0411831	32.5354	94	4	-0.179373	164.291	100	7
TGGT1_002130	237	TGGT1_002130::237													0.013927	8.5089	89	2
TGGT1_002450	272	TGGT1_002450::272									-0.457344	8.73964	100	3
TGGT1_002460	593	TGGT1_002460::593													-0.357144	10.7493	100	4					0.0561462	10.3047	100	5
TGGT1_002520	74	TGGT1_002520::74	-0.103898	8.65353	94	14	-0.106914	44.5656	100	5	0.457906	52.3218	100	8	-0.0183135	41.7454	100	8	-0.127635	21.9032	100	8	-0.465504	44.6967	100	11
TGGT1_002520	413	TGGT1_002520::413					0.0570673	9.38216	94	13	-0.107692	45.5739	94	10									-0.0196696	49.3131	100	9
TGGT1_002520	571	TGGT1_002520::571	0.0326324	15.5937	94	9					-0.392894	18.2116	94	5	-0.0421841	33.5602	100	15					-0.055076	66.4115	100	20
TGGT1_002520	637	TGGT1_002520::637	0.155815	183.658	94	4																	-0.688987	465.373	100	3
TGGT1_002520	639	TGGT1_002520::639	0.0733506	173.869	100	14					-0.00774501	188.262	94	6	-0.0896232	168.752	100	10	0.0265323	25.5813	100	16	-0.438679	744.854	100	10
TGGT1_002520	642	TGGT1_002520::642	0.0736628	21.4124	100	5									-0.0852806	27.5496	100	2					-0.291332	136.939	100	5
TGGT1_002640	393	TGGT1_002640::393																	0.244704	17.0935	100	2
TGGT1_002660	17	TGGT1_002660::17																					-0.377993	8.22244	100	2
TGGT1_002660	547	TGGT1_002660::547													0.219119	29.2837	100	5	0.305996	11.0102	94	6	0.267905	20.6979	100	3
TGGT1_002660	1496	TGGT1_002660::1496																					-0.225138	14.3969	96	11
TGGT1_002730	188	TGGT1_002730::188													-0.0949099	13.7959	100	2					-0.00927262	33.8667	94	2
TGGT1_002730	279	TGGT1_002730::279																					-0.0858934	10.9048	96	3
TGGT1_002730	345	TGGT1_002730::345													-0.222841	12.0139	100	3
TGGT1_002730	600	TGGT1_002730::600													0.218204	22.0694	100	2					-0.194808	13.9326	100	4
TGGT1_002730	610	TGGT1_002730::610																	-0.312546	16.7372	100	2
TGGT1_002730	1113	TGGT1_002730::1113													1.25366	11.8139	96	5
TGGT1_002810	24	TGGT1_002810::24	0.165049	10.4765	100	69	0.102497	60.163	100	8	0.359174	66.3506	100	10	0.295299	12.6367	100	5	0.238798	147.08	100	17	0.148296	57.1419	100	4
TGGT1_002810	204	TGGT1_002810::204																	1.25602	24.5262	94	5
TGGT1_002810	222	TGGT1_002810::222					0.0424599	15.4165	100	2					0.149743	13.7569	100	7	0.593652	9.26731	100	3	0.588346	10.6491	100	5
TGGT1_002870	118	TGGT1_002870::118																					0.724481	11.0786	94	4
TGGT1_002870	154	TGGT1_002870::154																					-0.185468	20.0064	100	6
TGGT1_002870	504	TGGT1_002870::504					-0.0418645	108.466	96	4	-0.0356336	27.1926	100	2					-0.144915	69.6778	100	11	0.0109097	33.5732	100	4
TGGT1_002870	528	TGGT1_002870::528	-0.111704	12.0546	100	8					-0.122221	67.2215	100	4					-0.0164209	181.719	100	7	0.200059	125.737	100	13
TGGT1_002870	565	TGGT1_002870::565																	-0.159945	8.15571	96	4
TGGT1_002870	584	TGGT1_002870::584	-0.334949	10.0584	100	11									0.0226516	34.9787	100	6	-0.675752	70.8589	100	8	0.535261	74.8105	100	12
TGGT1_002870	708	TGGT1_002870::708	-0.329576	14.0635	100	9									-0.13712	20.5352	100	2	-0.171673	127.464	100	11	0.510592	47.1487	100	8
TGGT1_002870	717	TGGT1_002870::717																	-0.189923	160.101	100	8
TGGT1_002870	739	TGGT1_002870::739													0.167049	11.413	96	4	0.146638	34.7217	100	8	0.920639	55.3263	100	4
TGGT1_002870	741	TGGT1_002870::741													-0.294674	27.1108	100	3	0.0519973	76.8247	100	7	0.100701	123.118	100	3
TGGT1_002870	750	TGGT1_002870::750									-0.378589	14.0402	94	3					-1.26867	24.5021	100	7	0.0942701	47.9953	100	4
TGGT1_002870	761	TGGT1_002870::761	-0.0522234	28.0957	100	10	0.100109	165.753	100	9	-0.0500422	44.0497	100	9	0.105456	68.7667	100	5	-0.0950559	193.035	100	9	0.786809	184.31	100	10
TGGT1_002870	823	TGGT1_002870::823																	-0.151543	16.2766	100	3
TGGT1_002870	865	TGGT1_002870::865																					-0.423208	26.796	100	7
TGGT1_002870	970	TGGT1_002870::970									-0.173411	30.3138	96	6					-0.574013	37.8302	100	3	0.518075	18.6309	100	4
TGGT1_002870	972	TGGT1_002870::972									-0.139116	30.6363	96	3					-0.564345	37.8302	100	6
TGGT1_002870	975	TGGT1_002870::975																	-0.600514	50.3015	100	10
TGGT1_002900	499	TGGT1_002900::499																					0.182927	10.786	96	2
TGGT1_002900	1077	TGGT1_002900::1077																	0.114428	12.3557	100	8
TGGT1_002920	89	TGGT1_002920::89									0.311436	8.85988	96	3					0.0298493	14.3864	100	4
TGGT1_002920	91	TGGT1_002920::91					0.348889	27.7298	100	10	0.177852	13.2044	100	5	0.170829	56.3763	100	8	0.00832714	14.3864	100	20	0.0730945	37.7956	100	14
TGGT1_002920	182	TGGT1_002920::182									0.0510762	10.7404	100	4	-0.546623	8.21626	94	3					0.325092	13.7988	96	3
TGGT1_002920	202	TGGT1_002920::202									0.224832	13.8857	100	3	-0.0210973	8.65761	100	3					0.1739	24.755	96	4
TGGT1_002920	253	TGGT1_002920::253													0.393361	12.222	100	2
TGGT1_002920	439	TGGT1_002920::439																	0.80287	10.6301	100	3
TGGT1_002920	584	TGGT1_002920::584																					0.798554	41.5025	100	2
TGGT1_002920	645	TGGT1_002920::645																	-0.0137939	15.7211	100	2
TGGT1_002920	648	TGGT1_002920::648																	0.136104	15.3413	100	3
TGGT1_002920	651	TGGT1_002920::651																	0.0622816	15.3421	100	2
TGGT1_002920	803	TGGT1_002920::803																	0.0785025	41.833	100	3
TGGT1_002920	899	TGGT1_002920::899																	-0.520776	12.3685	100	3
TGGT1_002920	900	TGGT1_002920::900									0.300027	19.8254	100	4	-0.0734776	32.6569	100	8	-0.0236466	12.3935	100	3	-0.222518	33.4257	100	7
TGGT1_002920	908	TGGT1_002920::908	0.241643	8.22686	96	5					0.0405795	39.7422	94	5	0.141387	202.915	100	3	0.232923	14.5659	100	4	0.039476	45.0019	100	6
TGGT1_002920	910	TGGT1_002920::910									0.138593	20.7865	94	4	-0.12813	142.848	100	2					0.210464	33.6813	100	3
TGGT1_002920	1494	TGGT1_002920::1494													-0.329561	12.793	96	3
TGGT1_002920	2379	TGGT1_002920::2379																	-0.454942	9.56006	94	8
TGGT1_002920	3277	TGGT1_002920::3277													0.0168751	8.4847	100	3	0.32529	9.36176	100	2
TGGT1_002920	3720	TGGT1_002920::3720													0.376774	10.9444	100	2
TGGT1_002920	3777	TGGT1_002920::3777																	0.574566	32.3039	100	5
TGGT1_002920	3788	TGGT1_002920::3788									0.439265	20.7294	100	6	0.120258	33.3776	100	10	0.257624	27.4133	100	9	0.310012	24.2063	96	7
TGGT1_002920	3851	TGGT1_002920::3851	0.0151822	77.2882	100	15	0.121748	52.7755	100	3	0.351851	225.696	100	9	0.0976133	666.193	100	14	0.069879	101.475	100	7	0.0476069	430.082	100	13
TGGT1_002920	3946	TGGT1_002920::3946					0.0381274	11.2453	94	4	-0.112765	8.97994	100	4	-0.189846	19.321	100	4
TGGT1_002920	3948	TGGT1_002920::3948																					0.317597	13.185	100	2
TGGT1_002920	4280	TGGT1_002920::4280																	0.0229976	24.593	100	2
TGGT1_002920	4415	TGGT1_002920::4415																					0.183489	87.2681	100	6
TGGT1_002920	4840	TGGT1_002920::4840																	0.347121	13.6158	100	5
TGGT1_002920	4898	TGGT1_002920::4898																					-0.222063	42.219	89	3
TGGT1_002920	4927	TGGT1_002920::4927																	0.108515	38.0426	100	4
TGGT1_002920	4933	TGGT1_002920::4933									0.570871	13.3867	100	2	0.0239086	36.4489	100	2	0.15294	74.4584	100	12	0.594876	53.2578	100	2
TGGT1_002920	5180	TGGT1_002920::5180																					0.0632414	14.2613	100	2
TGGT1_002920	5188	TGGT1_002920::5188																	-0.173137	15.0301	96	2
TGGT1_002920	5278	TGGT1_002920::5278																	0.198338	206.042	100	9	0.515177	135.974	100	5
TGGT1_002920	5540	TGGT1_002920::5540	0.0850959	20.0975	100	3					0.193615	64.8246	100	5	0.123882	85.272	100	5	-0.152649	145.032	100	5	-0.0442791	348.804	100	7
TGGT1_002920	5568	TGGT1_002920::5568																					-0.462854	9.35835	100	3
TGGT1_002920	6474	TGGT1_002920::6474	-0.00163424	22.433	100	16					-0.0247158	53.4112	100	6	-0.029607	74.1202	100	12	-0.109699	15.9492	100	8	-0.0444983	66.5558	100	8
TGGT1_002920	6527	TGGT1_002920::6527	0.214928	19.6786	100	6					0.338037	37.0738	100	5	-0.0350639	163.742	100	5	0.00312882	19.7382	100	6	0.0126193	173.655	100	7
TGGT1_002920	6533	TGGT1_002920::6533																	-0.0489258	20.7354	100	2
TGGT1_002920	6571	TGGT1_002920::6571	0.0515039	50.9661	100	13	0.311796	252.934	100	6	-0.0582611	173.346	100	4	0.0798872	345.313	100	11	-0.0328702	196.709	100	13	-0.0180185	312.732	100	7
TGGT1_002920	6830	TGGT1_002920::6830									0.0674725	14.6763	100	4	-0.175932	12.7512	100	7	0.0586844	35.3369	100	6	-0.174522	13.2843	100	13
TGGT1_002920	6845	TGGT1_002920::6845									-0.0278762	11.2985	96	4	0.125838	11.7032	100	6	0.0613862	12.2915	100	5
TGGT1_002920	7020	TGGT1_002920::7020	-0.286106	9.38028	100	17	0.194882	13.9497	94	4	-0.185591	13.5256	100	2	0.0702032	25.1994	100	4					-0.152569	11.329	100	2
TGGT1_002920	7035	TGGT1_002920::7035													0.480965	9.37961	100	4
TGGT1_002920	7285	TGGT1_002920::7285																	-0.435426	19.6429	100	4
TGGT1_002920	7303	TGGT1_002920::7303																	-2.88141	8.37673	94	2
TGGT1_002920	7686	TGGT1_002920::7686					-0.00256016	39.0926	92	3									0.129297	12.0168	100	3
TGGT1_002920	7692	TGGT1_002920::7692	0.153119	10.607	100	12	-0.0777201	31.1007	100	4	0.0862385	36.8481	100	6	0.111484	135.414	100	4	0.13369	12.072	100	9	0.207125	23.5524	100	7
TGGT1_002940	45	TGGT1_002940::45													0.12944	10.5277	100	2
TGGT1_002940	46	TGGT1_002940::46									0.282597	23.342	100	2
TGGT1_002980	8	TGGT1_002980::8	0.208471	36.9451	100	29	0.641584	297.266	100	19	0.586405	92.4414	100	15	0.101712	202.193	100	26	0.0523333	101.512	100	16	0.138536	470.98	100	30
TGGT1_002980	9	TGGT1_002980::9	0.214655	55.9486	100	70	0.452423	617.526	100	44	0.544417	143.129	100	32	0.120622	228.352	100	37	0.0196022	103.179	100	33	0.160229	553.201	100	55
TGGT1_002980	22	TGGT1_002980::22	-0.624023	9.04499	100	4					2.43121	25.5611	96	2					0.169706	782.007	100	107	1.08786	90.7366	100	16
TGGT1_002980	37	TGGT1_002980::37													0.231096	16.1153	100	4	0.128434	39.504	100	14	0.232984	46.739	100	12
TGGT1_002980	45	TGGT1_002980::45	0.1546	10.5393	100	8	0.359108	56.8038	100	9	1.4742	112.216	100	19									0.281168	59.3096	100	10
TGGT1_003010	110	TGGT1_003010::110																	0.0880097	14.3403	100	4
TGGT1_003010	117	TGGT1_003010::117																	0.153328	23.5934	100	6
TGGT1_003010	355	TGGT1_003010::355													-0.0600481	15.8271	100	2					-0.520481	12.566	96	3
TGGT1_003010	357	TGGT1_003010::357																					-0.364699	48.9383	96	2
TGGT1_003010	396	TGGT1_003010::396																					0.232033	16.6936	89	3
TGGT1_003010	488	TGGT1_003010::488													-0.234212	47.043	100	2					-0.160407	244.241	100	4
TGGT1_003010	617	TGGT1_003010::617													-0.0394707	9.34531	100	2
TGGT1_003050	321	TGGT1_003050::321	-0.0609658	10.2345	100	8					-0.187211	17.7629	100	3									-0.322238	30.3527	100	9
TGGT1_003050	339	TGGT1_003050::339	-0.0590439	29.0927	100	51	-0.10899	591.382	96	16	-0.48229	70.6249	100	7	-0.0132304	85.05	100	6	-0.484934	83.2982	100	19	-0.164067	186.712	100	10
TGGT1_003050	465	TGGT1_003050::465																	-0.470384	33.0072	100	2
TGGT1_003050	466	TGGT1_003050::466									0.457423	8.98564	100	2					-0.416428	34.4042	100	3
TGGT1_003050	486	TGGT1_003050::486																	-0.101031	36.5729	100	3
TGGT1_003190	106	TGGT1_003190::106																					-0.601886	48.8465	100	2
TGGT1_003190	107	TGGT1_003190::107																					-0.454464	22.0374	100	4
TGGT1_003190	109	TGGT1_003190::109									0.386383	14.8386	96	2	-0.3247	42.7203	100	2
TGGT1_003190	697	TGGT1_003190::697													0.315575	55.5279	100	4	-0.226255	20.8189	100	2	0.155397	214.001	100	4
TGGT1_003220	460	TGGT1_003220::460																					0.993114	47.7255	100	2
TGGT1_003230	211	TGGT1_003230::211													0.0188877	12.7405	100	2	0.00637895	14.4822	100	3
TGGT1_003230	213	TGGT1_003230::213																	0.121675	13.0995	100	4	-0.101679	9.4943	100	5
TGGT1_003270	310	TGGT1_003270::310					0.547118	24.3801	94	3					-0.125461	110.029	100	2					0.53623	80.9324	100	2
TGGT1_003270	642	TGGT1_003270::642													-0.0899516	22.5581	100	5	0.448256	30.1906	100	7	0.19781	78.3342	100	9
TGGT1_003280	282	TGGT1_003280::282																	-2.24868	8.33976	96	2
TGGT1_003280	291	TGGT1_003280::291																					0.596565	59.1253	100	3
TGGT1_003280	361	TGGT1_003280::361													-0.311262	23.9898	100	4
TGGT1_003280	424	TGGT1_003280::424	-0.204297	28.0051	100	9	0.0308798	256.142	94	2					-0.15377	61.1975	100	2					0.0868446	11.9029	96	3
TGGT1_003280	427	TGGT1_003280::427	-0.211386	48.5588	100	27	0.0594483	765.808	100	18	0.487577	76.5375	100	12	-0.024125	354.744	100	18	0.206745	24.5338	100	5	0.162759	74.9303	100	19
TGGT1_003360	162	TGGT1_003360::162																					-0.587231	10.0306	100	3
TGGT1_003360	234	TGGT1_003360::234																	-0.114857	23.4977	94	4
TGGT1_003370	114	TGGT1_003370::114																	0.0766246	30.2165	100	4
TGGT1_003370	237	TGGT1_003370::237																					-0.101103	289.848	100	7
TGGT1_003370	287	TGGT1_003370::287									1.29516	8.53352	91	2					-0.109798	14.0198	100	6	0.403129	90.2749	100	2
TGGT1_003370	290	TGGT1_003370::290																	-0.114124	14.3589	100	5
TGGT1_003370	479	TGGT1_003370::479																					0.0776981	15.4914	100	2
TGGT1_003430	410	TGGT1_003430::410																	-0.0384968	10.2946	100	2
TGGT1_003610	68	TGGT1_003610::68	0.0621825	23.4561	100	2									0.0827374	19.8613	100	4					-0.0510282	127.719	100	9
TGGT1_003610	712	TGGT1_003610::712																	0.330408	9.60707	100	2
TGGT1_003610	779	TGGT1_003610::779																					-0.290282	10.6065	94	3
TGGT1_003700	320	TGGT1_003700::320													0.197075	14.3416	100	5					0.327819	28.1213	100	4
TGGT1_003700	406	TGGT1_003700::406									-0.00764292	8.04874	96	4	-0.102694	9.07693	100	4					-0.0943908	20.6303	100	6
TGGT1_003770	110	TGGT1_003770::110	-0.181063	12.1069	100	29	-0.0125088	126.167	100	9									-0.30827	32.9343	100	11	-0.193569	31.9018	100	13
TGGT1_003810	818	TGGT1_003810::818																	0.457174	8.50207	100	2
TGGT1_003810	1279	TGGT1_003810::1279																					1.22507	30.818	100	3
TGGT1_003810	1508	TGGT1_003810::1508																	0.0753485	13.1986	100	4
TGGT1_003810	2464	TGGT1_003810::2464																	-1.00095	11.7149	96	3	0.23972	25.55	100	2
TGGT1_003810	2468	TGGT1_003810::2468																	0.458762	10.7751	100	4
TGGT1_003810	2491	TGGT1_003810::2491	-0.443164	8.57085	100	5									0.104668	20.5643	100	8					0.637569	11.5319	100	3
TGGT1_003830	47	TGGT1_003830::47									-0.173849	29.1157	96	2
TGGT1_003830	400	TGGT1_003830::400																	0.768351	30.3827	100	2	0.330634	145.304	100	8
TGGT1_003830	403	TGGT1_003830::403																	-1.00837	236.589	100	7	-0.637467	112.226	100	4
TGGT1_003830	409	TGGT1_003830::409																	-0.481087	222.575	100	24	-0.10476	128.215	100	3
TGGT1_003830	420	TGGT1_003830::420																					-0.803534	38.0565	100	9
TGGT1_003830	508	TGGT1_003830::508	-0.58162	53.6984	100	5									0.210315	44.8358	96	3	-0.275607	52.9265	100	10	0.281971	94.5238	100	5
TGGT1_003900	147	TGGT1_003900::147													-0.503204	60.8976	100	4	0.0313002	33.3851	100	15	-0.724657	35.1075	100	4
TGGT1_004030	62	TGGT1_004030::62									-0.0464024	8.18452	91	2
TGGT1_004030	68	TGGT1_004030::68													0.116772	11.7187	96	4
TGGT1_004030	76	TGGT1_004030::76													0.348355	22.0928	100	3
TGGT1_004030	91	TGGT1_004030::91	0.668064	9.41973	100	2	-0.127466	67.6903	94	6	-0.0279979	52.5085	100	2	0.0971583	22.236	100	2
TGGT1_004030	93	TGGT1_004030::93	0.608399	9.41973	100	14	-0.27266	139.347	94	7	0.520267	177.214	100	3	-0.132899	26.0583	100	3					-0.288791	64.818	100	3
TGGT1_004030	95	TGGT1_004030::95					-0.0434554	75.526	100	2					-0.000581281	25.3159	100	2					-0.369887	79.246	100	4
TGGT1_004030	102	TGGT1_004030::102																	0.380147	38.9446	100	2
TGGT1_004030	105	TGGT1_004030::105	0.485705	8.02072	100	3					0.559285	125.165	94	3					0.358094	41.9685	100	4
TGGT1_004030	106	TGGT1_004030::106	0.467339	9.00029	100	5					0.527778	125.294	96	2	-0.394579	15.8235	89	4
TGGT1_004030	639	TGGT1_004030::639													0.0977757	13.0406	100	9
TGGT1_004040	277	TGGT1_004040::277													-0.106762	239.262	100	15	0.0671114	296.477	100	8	0.100546	254.328	100	11
TGGT1_004040	474	TGGT1_004040::474																	0.415314	75.8731	100	3	0.643754	88.6495	100	3
TGGT1_004040	475	TGGT1_004040::475																	0.377902	58.4724	100	3
TGGT1_004070	29	TGGT1_004070::29					0.0890524	41.6315	100	6													0.34963	12.5829	96	2
TGGT1_004080	244	TGGT1_004080::244																					0.589561	28.7638	100	4
TGGT1_004080	267	TGGT1_004080::267																					-0.55255	8.27572	100	3
TGGT1_004140	371	TGGT1_004140::371													-0.163305	50.4387	100	6	0.164741	66.4472	100	3	-0.241278	113.672	100	4
TGGT1_004140	373	TGGT1_004140::373																	0.0701961	69.4679	100	2
TGGT1_004140	384	TGGT1_004140::384																	-0.427488	12.2952	100	10
TGGT1_004140	688	TGGT1_004140::688																					-0.437851	9.42512	96	2
TGGT1_004140	692	TGGT1_004140::692									0.00264692	13.3285	100	2	0.0568294	34.8031	100	5	0.426594	17.3703	100	12	0.0824871	33.43	100	6
TGGT1_004150	30	TGGT1_004150::30																					-0.206511	19.5369	100	5
TGGT1_004150	39	TGGT1_004150::39																	-0.190256	10.0737	100	4	0.0437618	10.9138	94	5
TGGT1_004160	90	TGGT1_004160::90																					0.44192	11.7042	100	2
TGGT1_004240	345	TGGT1_004240::345	-0.382979	81.6402	100	24					-0.251092	23.9412	94	7					-0.04516	11.3176	100	6	0.573191	200.57	100	15
TGGT1_004240	347	TGGT1_004240::347	-0.452966	55.4588	94	4
TGGT1_004240	349	TGGT1_004240::349	-0.365516	56.0535	100	2					-0.299118	16.8401	100	4									-0.153941	21.6555	100	7
TGGT1_004240	360	TGGT1_004240::360																					0.0103145	12.4781	91	2
TGGT1_004240	417	TGGT1_004240::417					0.0718727	9.8027	100	2									-0.37849	17.0575	100	3	-0.185113	18.6157	100	2
TGGT1_004240	496	TGGT1_004240::496	-0.0893518	23.175	100	5	-0.20918	28.3212	100	2	-0.383925	46.0099	96	2	-0.0342267	36.3493	96	2	-0.268916	256.734	100	5	-0.245938	532.704	100	6
TGGT1_004260	193	TGGT1_004260::193																					0.606624	30.9372	100	4
TGGT1_004260	488	TGGT1_004260::488																	-0.0541393	14.9025	100	3
TGGT1_004260	749	TGGT1_004260::749																					0.208903	18.5277	100	4
TGGT1_004260	1323	TGGT1_004260::1323	0.0295787	14.8316	100	18	-0.51985	21.2954	91	3	-0.00412595	34.1569	100	3	0.064699	230.232	100	4					-0.122186	378.152	100	3
TGGT1_004270	198	TGGT1_004270::198	-0.217165	147.4	100	27					0.346384	38.2852	100	5	-0.269947	1283.1	100	47	0.362957	86.3406	100	10	0.230563	108.279	100	9
TGGT1_004270	201	TGGT1_004270::201	-0.111148	14.1723	100	6									-0.046604	2817.87	100	43	-0.163981	2492.58	100	34	0.35309	1593.45	100	53
TGGT1_004270	202	TGGT1_004270::202	-0.0863637	15.0719	94	9	-0.224238	20.209	96	2					-0.0929157	758.588	100	12	-0.160259	3510.97	100	28	0.299828	1610.85	100	26
TGGT1_004270	214	TGGT1_004270::214													-0.250092	1319.56	100	3
TGGT1_004280	464	TGGT1_004280::464													-0.0542806	11.2294	100	5					-0.294249	8.57977	100	7
TGGT1_004360	817	TGGT1_004360::817																	0.747998	8.34557	96	3
TGGT1_004390	789	TGGT1_004390::789																					2.08361	13.9353	94	2
TGGT1_004390	856	TGGT1_004390::856																	-0.0775002	9.18858	89	2
TGGT1_004390	858	TGGT1_004390::858																	-0.0212665	9.18858	89	2
TGGT1_004440	67	TGGT1_004440::67					-0.473143	31.1071	100	5	0.278286	31.7434	100	4	-0.120277	70.3675	100	6	-0.0687622	40.8326	100	7
TGGT1_004440	68	TGGT1_004440::68													-0.000940027	32.8893	100	2	-0.0401333	41.391	100	5
TGGT1_004440	73	TGGT1_004440::73													-0.14258	11.9406	96	2	-0.0322394	15.3839	100	2
TGGT1_004440	109	TGGT1_004440::109													-0.767308	115.708	100	5	-0.206453	64.1902	100	6	0.567675	57.617	100	9
TGGT1_004440	111	TGGT1_004440::111									0.839088	21.017	100	3					-0.221746	17.8287	100	3	0.387297	41.9836	100	2
TGGT1_004440	121	TGGT1_004440::121																	-0.0812564	24.9946	100	3	1.18602	163.158	100	2
TGGT1_004440	123	TGGT1_004440::123													0.141113	37.6321	100	3	-0.26847	151.945	100	4	0.737527	73.2323	100	7
TGGT1_004440	125	TGGT1_004440::125													0.28303	25.0882	100	2	-0.288837	147.475	100	15	1.30875	240.492	100	8
TGGT1_004440	312	TGGT1_004440::312	0.174386	19.9709	100	8	-0.817887	72.8051	96	7	0.314393	96.4235	100	12	0.218403	101.755	100	16	-0.115683	55.5283	100	14	-0.0282799	315.711	100	21
TGGT1_004440	325	TGGT1_004440::325	-1.38374	13.3235	91	2					0.255015	21.9152	94	4	-0.0117268	100.391	100	11	-0.283521	23.2293	100	11	-0.297743	242.403	100	6
TGGT1_004440	328	TGGT1_004440::328													-0.163783	63.9116	100	5	-0.143599	8.05523	100	2	-0.183159	147.894	100	7
TGGT1_004440	330	TGGT1_004440::330													0.179095	10.8056	100	2					-0.232935	30.9742	100	4
TGGT1_004440	350	TGGT1_004440::350																	0.0903603	114.291	100	6	1.68298	48.6277	100	2
TGGT1_004440	370	TGGT1_004440::370																	-0.576841	8.47706	100	2
TGGT1_004440	373	TGGT1_004440::373													0.257727	9.10407	91	2	-0.690188	15.7839	100	5
TGGT1_004440	377	TGGT1_004440::377	0.0693345	10.7557	100	19									0.307178	12.2975	94	2
TGGT1_004490	583	TGGT1_004490::583																					-0.344968	8.20342	96	3
TGGT1_004490	597	TGGT1_004490::597																					-0.584486	12.7969	96	2
TGGT1_004490	660	TGGT1_004490::660													0.0181491	11.9567	96	2					-0.186086	23.4137	100	3
TGGT1_004490	950	TGGT1_004490::950													-0.0781476	10.0247	100	3
TGGT1_004520	26	TGGT1_004520::26																	-0.55737	9.73666	94	2	0.566236	54.3198	100	2
TGGT1_004520	146	TGGT1_004520::146	-0.135713	17.2298	100	2									-0.00939642	281.04	100	11					-0.0868631	290.715	100	20
TGGT1_004520	150	TGGT1_004520::150																					-0.0550567	155.89	100	4
TGGT1_004520	186	TGGT1_004520::186									-0.277591	10.7979	94	2
TGGT1_004520	721	TGGT1_004520::721	0.0676509	52.5963	100	3	0.137625	30.5798	100	2					-0.225631	24.341	100	3	0.172381	105.803	100	13	0.0470823	833.547	100	4
TGGT1_004520	748	TGGT1_004520::748	-0.0180944	36.9524	100	17	-0.0224411	175.971	100	9	-0.204706	79.1638	100	9	-0.187035	296.6	100	19	-0.246697	64.1308	100	17	-0.297288	397.432	100	24
TGGT1_004520	812	TGGT1_004520::812									-0.235242	52.1271	100	8	-0.049334	52.5799	100	10	-0.228566	14.8369	100	7	-0.218485	20.5602	100	9
TGGT1_004520	834	TGGT1_004520::834																					-0.0928802	23.5776	100	5
TGGT1_004520	850	TGGT1_004520::850													0.782834	23.4441	100	4
TGGT1_004520	852	TGGT1_004520::852	0.139068	14.8078	100	5	-0.3039	77.7726	100	3	-0.00566704	17.2118	100	2	-0.0483057	44.4975	100	9					-0.285311	128.972	100	8
TGGT1_004520	855	TGGT1_004520::855													-0.21008	21.8509	100	3	-0.53691	15.9199	94	5	-0.0154795	16.8773	100	2
TGGT1_004520	878	TGGT1_004520::878									-0.569491	39.7501	100	4	0.263887	43.0257	100	19					-0.0921633	24.3432	100	14
TGGT1_004520	881	TGGT1_004520::881	-0.2357	8.86005	100	6									0.484287	29.3198	91	7					-0.19689	46.2414	100	8
TGGT1_004520	895	TGGT1_004520::895													-0.59256	8.85916	91	5	-0.239241	19.7137	100	34	0.244198	26.4274	100	26
TGGT1_004520	1028	TGGT1_004520::1028	0.0980383	225.65	100	31	0.153611	2828.51	100	23	-0.110063	436.129	100	10	-0.0194293	580.6	100	17	0.00166415	213.105	100	18	0.0522378	379.654	100	17
TGGT1_004520	1030	TGGT1_004520::1030	0.0595325	133.152	100	5	-0.252269	4911.58	100	3	-0.0411602	412.611	100	4	-0.0692128	712.365	100	3	0.000797292	214.884	100	3	0.113792	360.801	100	5
TGGT1_004520	1032	TGGT1_004520::1032	0.390734	37.7626	100	3	0.156919	393.483	100	5					-0.0752032	44.4137	100	2	0.00815129	214.884	100	7	0.250215	256.313	100	6
TGGT1_004520	1107	TGGT1_004520::1107																					-0.0387448	14.89	100	6
TGGT1_004520	1111	TGGT1_004520::1111																					0.0940446	10.141	94	5
TGGT1_004520	1114	TGGT1_004520::1114																	0.0725391	13.993	100	6
TGGT1_004520	1126	TGGT1_004520::1126	0.330591	18.1202	100	8	0.349969	145.608	100	8	0.329388	57.8863	94	8	-0.0754934	57.7545	100	12					0.214131	110.715	100	15
TGGT1_004520	1137	TGGT1_004520::1137													-0.943847	11.4792	91	2
TGGT1_004520	1139	TGGT1_004520::1139																	0.850201	20.9548	100	3
TGGT1_004520	1140	TGGT1_004520::1140																	0.280378	12.8373	100	3	1.07598	43.668	100	3
TGGT1_004520	1143	TGGT1_004520::1143													0.0915289	15.7873	100	2	0.634394	20.9548	100	5
TGGT1_004520	1205	TGGT1_004520::1205									0.326303	23.5725	92	5
TGGT1_004520	1206	TGGT1_004520::1206									0.734613	12.8304	91	2
TGGT1_004520	1209	TGGT1_004520::1209					0.532417	24.566	100	5	0.0988063	14.3872	94	6
TGGT1_004520	1405	TGGT1_004520::1405	-0.107751	50.5795	100	15	0.157178	58.7266	100	4	-0.135488	138.588	100	14	0.0252586	1554.04	100	18					-0.412374	279.199	100	13
TGGT1_004520	1444	TGGT1_004520::1444	-0.2381	18.0849	100	6									-0.106987	170.019	100	5					0.0307424	303.07	100	5
TGGT1_004520	1445	TGGT1_004520::1445	-0.25341	29.0107	100	6
TGGT1_004520	1468	TGGT1_004520::1468	-0.294015	9.17329	94	12					-0.704493	20.3377	100	8	0.212333	25.9768	100	21	-0.393461	31.0303	100	34	0.0859509	152.22	100	45
TGGT1_004520	1495	TGGT1_004520::1495																	0.139687	66.3105	94	5
TGGT1_004520	1562	TGGT1_004520::1562																					-0.76642	69.8408	100	3
TGGT1_004520	2037	TGGT1_004520::2037													-0.0148298	71.4547	100	6
TGGT1_004520	2051	TGGT1_004520::2051																	0.485069	9.9036	96	4
TGGT1_004520	2052	TGGT1_004520::2052																	0.478251	9.52898	96	2
TGGT1_004520	2190	TGGT1_004520::2190																					0.156487	74.8318	100	11
TGGT1_004520	2196	TGGT1_004520::2196													-0.054198	15.334	100	6					-0.474111	86.2953	100	6
TGGT1_004520	2347	TGGT1_004520::2347													-0.386169	16.848	96	3	-0.214383	63.8585	100	10	0.227438	8.05555	100	4
TGGT1_004520	2377	TGGT1_004520::2377																	0.530796	20.8107	100	3
TGGT1_004520	2388	TGGT1_004520::2388									-0.0763775	9.68809	100	3	-0.0451612	184.84	100	7	0.269556	21.8904	100	4	0.924179	305.258	100	6
TGGT1_004520	2559	TGGT1_004520::2559													-2.8156	12.6534	100	6
TGGT1_004520	2567	TGGT1_004520::2567																					-0.0788633	10.6208	91	2
TGGT1_004520	2732	TGGT1_004520::2732													0.204786	14.409	100	5	0.724916	8.66925	100	5	0.317334	23.2458	100	9
TGGT1_004520	2769	TGGT1_004520::2769													0.0201662	27.0188	100	3					-0.0709539	30.3254	100	2
TGGT1_004520	2771	TGGT1_004520::2771																					-0.0283578	31.6011	100	5
TGGT1_004520	2784	TGGT1_004520::2784									-0.118856	17.8133	100	3					0.333337	10.94	100	3	0.095095	26.3731	100	3
TGGT1_004520	2816	TGGT1_004520::2816													-0.261873	30.3775	100	10	0.210346	142.747	100	13	0.909893	289.398	100	4
TGGT1_004520	2817	TGGT1_004520::2817													-0.283262	30.3775	100	5	0.17776	74.793	100	3	0.84969	289.398	100	3
TGGT1_004520	2824	TGGT1_004520::2824													0.155762	48.6793	100	3					-0.510588	83.7608	100	3
TGGT1_004520	2843	TGGT1_004520::2843													0.448773	8.78875	100	2					0.120487	9.6494	94	3
TGGT1_004520	2846	TGGT1_004520::2846									0.269252	28.636	100	3	0.00437085	82.3084	94	5
TGGT1_004520	2848	TGGT1_004520::2848													0.020958	81.7641	96	3	-0.60958	12.3127	91	2	-0.218674	85.7602	100	3
TGGT1_004520	2852	TGGT1_004520::2852													-0.505556	64.2819	94	4					0.00841525	42.3846	96	4
TGGT1_004520	2854	TGGT1_004520::2854													0.0642702	82.3084	100	5					0.065135	40.9901	91	2
TGGT1_004520	2857	TGGT1_004520::2857																					-0.335176	53.0051	94	3
TGGT1_004520	2864	TGGT1_004520::2864																					-0.238354	85.8799	100	2
TGGT1_004520	2893	TGGT1_004520::2893													0.220191	41.6024	100	3	-0.0348817	72.8027	100	14
TGGT1_004520	2947	TGGT1_004520::2947																					1.2316	35.0709	100	3
TGGT1_004520	2977	TGGT1_004520::2977																					0.654532	54.8585	100	13
TGGT1_004520	3001	TGGT1_004520::3001													-0.231722	33.3847	100	3	0.0283989	11.2119	100	4	-0.265836	16.8599	89	2
TGGT1_004520	3005	TGGT1_004520::3005																					-0.8983	8.45663	100	2
TGGT1_004520	3054	TGGT1_004520::3054																	0.302819	10.679	100	2
TGGT1_004520	3108	TGGT1_004520::3108																	1.36395	24.0573	100	4
TGGT1_004520	3170	TGGT1_004520::3170									-0.119607	57.1049	100	7	1.12787	266.489	100	8					1.02525	273.087	100	3
TGGT1_004520	3596	TGGT1_004520::3596									-0.520577	20.2664	100	8	-0.317724	31.7704	100	19	-0.347021	9.1419	100	6	-0.14388	48.5971	100	37
TGGT1_004530	327	TGGT1_004530::327									-0.562888	14.197	100	2	0.0493671	194.161	100	4	-0.458717	27.7104	100	2	0.0115356	54.2975	100	6
TGGT1_004530	517	TGGT1_004530::517									-0.419334	16.548	96	2	-0.140013	19.4837	100	3					-0.45502	21.8803	100	5
TGGT1_004530	1162	TGGT1_004530::1162													-0.192864	61.1466	100	2	-0.138992	31.8906	100	4	-0.286723	48.9809	100	6
TGGT1_005260	272	TGGT1_005260::272																	0.424976	8.62742	100	2
TGGT1_005260	557	TGGT1_005260::557													-0.261179	94.9341	100	7	0.145722	36.0279	100	2	-0.0141164	90.3878	100	3
TGGT1_005280	106	TGGT1_005280::106													0.165946	10.974	100	4
TGGT1_005300	325	TGGT1_005300::325									-0.964264	21.4375	91	3
TGGT1_005300	329	TGGT1_005300::329									-0.323842	16.1192	91	2
TGGT1_005340	647	TGGT1_005340::647																	1.12126	9.60574	100	2
TGGT1_005340	727	TGGT1_005340::727																					0.664522	15.1608	100	3
TGGT1_005380	61	TGGT1_005380::61									-0.880192	15.1657	94	3	0.0430693	79.9683	100	5	0.0182231	89.9164	100	16	0.528176	109.16	100	9
TGGT1_005380	415	TGGT1_005380::415																	-0.37711	32.0206	100	5
TGGT1_005390	270	TGGT1_005390::270	3.29245	42.7281	96	3									0.0172237	93.2804	100	5
TGGT1_005390	291	TGGT1_005390::291																					0.362583	125.351	100	3
TGGT1_005390	331	TGGT1_005390::331													-0.127203	202.877	100	3					-0.232379	393.976	100	9
TGGT1_005390	369	TGGT1_005390::369																					0.0945153	13.7739	100	3
TGGT1_005390	380	TGGT1_005390::380	-0.0575598	9.01233	100	8					-0.648061	14.4433	94	2	-0.258436	93.3467	100	7					-0.194921	426.691	89	10
TGGT1_005390	504	TGGT1_005390::504									-0.172636	19.4421	100	2	-0.156895	100.809	100	4					0.0327465	32.942	100	5
TGGT1_005390	514	TGGT1_005390::514																					-0.413483	21.8891	100	2
TGGT1_005390	518	TGGT1_005390::518	0.309056	10.1641	94	3									-0.297558	71.5631	100	2
TGGT1_005390	522	TGGT1_005390::522	-0.075655	8.67366	100	2
TGGT1_005390	604	TGGT1_005390::604													-0.635551	31.4324	100	6					-0.45125	19.7999	100	6
TGGT1_005400	132	TGGT1_005400::132					-0.84453	9.85046	94	5					0.274803	10.1406	91	3
TGGT1_005400	136	TGGT1_005400::136	0.0585775	26.0998	100	2	-0.28398	12.2534	100	2	0.352346	14.232	91	2
TGGT1_005400	173	TGGT1_005400::173					-0.167606	41.5142	100	5					-0.166286	31.7059	100	6					-0.12022	36.2495	100	6
TGGT1_005400	175	TGGT1_005400::175									0.0263299	27.5346	100	2									-0.178579	51.0996	100	2
TGGT1_005400	181	TGGT1_005400::181													-0.272079	40.1402	100	2
TGGT1_005400	186	TGGT1_005400::186													-0.272079	40.443	100	3					0.119833	36.0003	100	3
TGGT1_005400	212	TGGT1_005400::212													0.167674	13.4013	100	4					-0.197832	163.222	100	4
TGGT1_005400	247	TGGT1_005400::247													-0.0459364	14.7246	100	5					-0.239732	14.619	100	4
TGGT1_005490	276	TGGT1_005490::276																	-0.885672	12.4345	96	2	-0.28651	882.469	100	4
TGGT1_005490	324	TGGT1_005490::324																	-0.336343	10.0696	100	2
TGGT1_005490	330	TGGT1_005490::330																	-0.307827	36.8892	100	2
TGGT1_005490	332	TGGT1_005490::332					0.160855	8.02696	100	3	0.248033	14.8814	100	3	0.0455545	39.2483	100	9	-0.306996	88.5693	100	11	0.12629	73.0794	100	2
TGGT1_005490	342	TGGT1_005490::342																	-0.307321	37.1416	100	2
TGGT1_005490	362	TGGT1_005490::362													-0.292859	20.7386	100	2					-0.0910265	39.1958	100	2
TGGT1_005490	366	TGGT1_005490::366																	-0.44815	21.5745	100	2	0.197266	38.3595	100	4
TGGT1_005490	370	TGGT1_005490::370									0.0548079	22.6156	100	3					-0.317617	25.6909	100	2	0.0208849	32.4065	100	3
TGGT1_005490	372	TGGT1_005490::372									0.106532	12.6791	100	2									-0.00715957	37.6484	100	2
TGGT1_005560	112	TGGT1_005560::112					0.275673	20.4084	100	7	0.0994794	13.7844	100	6	0.113559	40.5288	100	9
TGGT1_005560	119	TGGT1_005560::119									0.0283476	12.6042	96	2
TGGT1_005560	188	TGGT1_005560::188	0.0877439	41.6738	100	12	0.277903	61.2431	100	7	0.160628	96.5483	100	8	0.114001	70.3573	100	8					0.249729	109.698	100	12
TGGT1_005560	209	TGGT1_005560::209					-0.0369907	32.8469	94	5	2.62529	10.9631	94	2									-0.208759	53.809	100	8
TGGT1_005560	231	TGGT1_005560::231	-0.0277949	10.4762	100	14	0.155454	91.7585	94	11	0.559837	19.7065	100	4	-0.0376572	59.7531	100	7					-0.0878878	123.295	100	17
TGGT1_005560	279	TGGT1_005560::279																					0.708304	23.2402	100	3
TGGT1_005560	689	TGGT1_005560::689	-0.237195	25.4045	100	9					-0.119557	13.8598	100	2	0.0570653	53.029	100	6					0.165824	102.86	100	5
TGGT1_005560	690	TGGT1_005560::690									-0.0779878	15.1048	100	3									0.0953569	35.0366	100	4
TGGT1_005560	692	TGGT1_005560::692																					0.126005	20.6145	100	2
TGGT1_005700	435	TGGT1_005700::435	-0.224599	9.50974	96	12									-0.0756444	98.2537	100	9	-0.180892	11.832	100	4	-0.237885	247.849	100	8
TGGT1_005730	210	TGGT1_005730::210									-0.244241	98.3071	96	2	-0.139317	39.0698	100	2	-0.472048	155.84	100	8	-0.310087	98.6536	100	3
TGGT1_005730	214	TGGT1_005730::214									-0.31945	135.928	96	7	0.0464708	29.163	100	5	-0.475613	167.463	100	14	-0.302949	16.9277	89	6
TGGT1_005780	45	TGGT1_005780::45																	-1.33449	13.8365	89	2
TGGT1_005780	48	TGGT1_005780::48																	-1.33548	14.0333	89	2
TGGT1_005780	71	TGGT1_005780::71																	-1.15578	9.3262	94	3
TGGT1_005780	99	TGGT1_005780::99					0.0737169	11.015	100	4	0.698315	13.7036	94	4					-0.909677	13.4745	100	5	-0.0704631	30.5957	100	3
TGGT1_005780	209	TGGT1_005780::209									0.0532201	81.825	100	4					0.300793	73.9088	100	10	-0.406876	144.029	100	15
TGGT1_005780	246	TGGT1_005780::246	-0.329584	46.1338	100	11					2.37772	24.8299	100	5	-0.330327	11.4139	94	5					-0.779694	55.4116	100	3
TGGT1_005780	263	TGGT1_005780::263	-0.733047	76.5143	100	24	-0.610101	213.103	100	24	0.373814	56.0761	100	8	-0.143694	23.3091	100	11	-0.808266	80.5878	100	12	0.170139	79.8202	100	13
TGGT1_005780	280	TGGT1_005780::280	-0.69017	25.0991	100	12					0.340728	15.1116	100	2	-0.265167	28.7868	100	3	-0.422886	121.911	100	5	0.225227	234.593	100	4
TGGT1_005780	282	TGGT1_005780::282					-0.0393224	26.401	91	4									-0.230508	14.4912	100	6
TGGT1_005780	288	TGGT1_005780::288					0.272118	25.5213	91	2
TGGT1_005870	276	TGGT1_005870::276																					-0.981157	36.3615	100	3
TGGT1_005900	254	TGGT1_005900::254																	0.0545375	19.6688	100	11
TGGT1_006040	125	TGGT1_006040::125									0.747329	14.1773	100	4									0.361338	20.601	100	3
TGGT1_006040	216	TGGT1_006040::216													0.799468	13.8119	96	3
TGGT1_006040	537	TGGT1_006040::537													0.930616	48.9885	100	3	0.846769	192.553	100	7	1.51412	141.519	100	7
TGGT1_006040	685	TGGT1_006040::685																					1.60203	41.881	100	2
TGGT1_006040	880	TGGT1_006040::880													0.943132	61.3088	100	2
TGGT1_006040	881	TGGT1_006040::881	0.652577	16.9003	100	5					0.911485	17.0793	100	2	0.942818	58.3966	100	2					1.19019	258.07	100	5
TGGT1_006040	1703	TGGT1_006040::1703																	0.69331	26.1089	100	10	1.13555	59.7607	100	4
TGGT1_006040	1714	TGGT1_006040::1714																	1.30749	9.40966	94	2
TGGT1_006050	174	TGGT1_006050::174													0.505899	75.3106	100	2
TGGT1_006050	204	TGGT1_006050::204					0.335065	10.5371	91	3					0.887552	14.4671	100	4					1.09705	14.1602	100	4
TGGT1_006060	136	TGGT1_006060::136																					0.815876	8.13994	100	2
TGGT1_006060	192	TGGT1_006060::192																					1.5524	30.3193	100	2
TGGT1_006060	392	TGGT1_006060::392																	0.289257	17.8377	89	3	0.914967	124.366	100	2
TGGT1_006060	475	TGGT1_006060::475																	0.728782	20.5092	100	3
TGGT1_006060	547	TGGT1_006060::547													0.432803	10.2687	100	5	0.72738	18.547	100	2	1.00005	31.7466	100	3
TGGT1_006060	830	TGGT1_006060::830																	0.573377	9.35	100	3	0.623759	11.0176	100	2
TGGT1_006210	343	TGGT1_006210::343																	0.467103	23.6268	89	2
TGGT1_006250	100	TGGT1_006250::100													0.389001	28.4198	94	3					0.48228	163.688	100	3
TGGT1_006250	103	TGGT1_006250::103													0.00407631	18.7723	89	2					0.405788	42.635	100	3
TGGT1_006250	232	TGGT1_006250::232																					-0.812734	23.2009	96	2
TGGT1_006250	234	TGGT1_006250::234													-0.117996	8.92449	100	2					-0.649748	23.2417	100	5
TGGT1_006250	239	TGGT1_006250::239													0.819547	10.4335	88	3
TGGT1_006280	167	TGGT1_006280::167	1.08459	11.6097	100	8					0.325957	30.775	100	7	0.656302	317.992	100	8	0.994631	799.941	100	33	0.64533	175.625	100	21
TGGT1_006290	550	TGGT1_006290::550	0.152388	40.4454	92	6	-0.1315	58.2632	100	3	0.12291	463.949	100	8	0.286784	265.369	100	7	-0.0076614	265.103	100	10	-0.0531584	566.148	100	10
TGGT1_006290	557	TGGT1_006290::557									0.0674739	420.001	89	2
TGGT1_006310	774	TGGT1_006310::774					0.170472	41.9632	96	12	0.0962508	9.57502	100	9	0.181967	23.3418	100	11	-0.152887	53.5344	100	10	0.104184	14.5016	100	16
TGGT1_006310	842	TGGT1_006310::842																	-0.00820084	16.6882	100	2	-0.206074	61.1328	100	8
TGGT1_006310	847	TGGT1_006310::847									0.0955761	10.6146	94	4	0.415026	9.05302	96	4	-0.00930703	16.6882	100	6	0.119553	21.2507	100	3
TGGT1_006310	970	TGGT1_006310::970	0.496284	9.22718	100	5					0.312188	80.5319	100	4					-0.207803	60.7533	100	12
TGGT1_006310	1003	TGGT1_006310::1003	0.211403	11.0534	100	24	-0.351724	14.6017	100	3					0.00422521	11.6909	100	6	-0.244129	22.2146	100	6	-0.125499	47.3656	100	7
TGGT1_006340	440	TGGT1_006340::440	1.19556	12.0552	100	10	0.227082	21.2656	100	2	0.682226	40.3037	100	6	0.497122	10.0243	100	3	0.786864	87.3915	100	12	0.730379	28.2909	100	10
TGGT1_006340	442	TGGT1_006340::442																	0.806013	199.481	100	2
TGGT1_006340	443	TGGT1_006340::443	1.17971	8.86942	100	5					1.04932	8.23055	100	2					0.833339	204.661	100	5	0.734531	105.563	100	5
TGGT1_006340	445	TGGT1_006340::445																	0.813535	204.661	100	5	0.953938	167.606	100	2
TGGT1_006340	447	TGGT1_006340::447	1.27904	17.6009	100	7					0.572499	47.2191	100	2									0.890577	102.681	100	3
TGGT1_006350	1640	TGGT1_006350::1640	0.237094	13.295	100	4					-0.0303028	83.4937	94	4	-0.0878935	21.5467	100	5	0.0499324	13.0448	100	13	-0.110873	30.7519	100	4
TGGT1_006350	2421	TGGT1_006350::2421													-0.386006	11.191	100	2
TGGT1_006440	330	TGGT1_006440::330																	-0.471983	101.101	100	2	-0.323568	735.616	100	3
TGGT1_006440	333	TGGT1_006440::333	-0.3526	31.8664	100	21	0.0820736	48.6737	100	11	-0.252337	237.19	100	8	-0.19973	908.153	100	27	-0.474503	147.929	100	15	-0.381139	1558	100	38
TGGT1_006440	336	TGGT1_006440::336					-0.0447738	22.8773	94	2													-0.333931	99.7112	100	2
TGGT1_006600	381	TGGT1_006600::381																	0.0934358	11.8852	100	3	0.22008	23.4107	100	5
TGGT1_006600	508	TGGT1_006600::508																	-0.107791	13.3593	100	6
TGGT1_006620	15	TGGT1_006620::15																	0.643075	32.0865	89	2
TGGT1_006630	10	TGGT1_006630::10																					0.499184	19.0781	100	2
TGGT1_006660	84	TGGT1_006660::84									1.05956	25.8756	100	2	0.148902	58.4948	100	6	-0.265219	55.0186	100	11	0.477187	74.952	100	5
TGGT1_006660	88	TGGT1_006660::88																					-0.427749	12.2013	100	3
TGGT1_006660	144	TGGT1_006660::144																	-0.238691	53.0679	100	2	-0.208983	18.4057	94	3
TGGT1_006660	145	TGGT1_006660::145																	-0.238691	53.0679	100	2
TGGT1_006660	157	TGGT1_006660::157													-1.30967	16.7715	97	2
TGGT1_006670	520	TGGT1_006670::520													-0.311456	106.9	94	2
TGGT1_006680	342	TGGT1_006680::342					-0.0126421	27.2271	100	3	-0.00687119	12.823	100	5					-0.445691	37.7063	100	6	-0.156082	43.0282	100	5
TGGT1_006700	249	TGGT1_006700::249																	0.88528	13.8952	100	4
TGGT1_006700	532	TGGT1_006700::532																					-0.188585	24.557	89	3
TGGT1_006700	535	TGGT1_006700::535									0.168352	18.5656	100	2	-0.115444	20.3816	100	4					-0.192047	81.9632	89	4
TGGT1_006700	536	TGGT1_006700::536									0.156946	17.7811	96	2	-0.193755	21.8343	100	2					-0.251479	80.1606	100	4
TGGT1_006700	815	TGGT1_006700::815																					0.0238911	86.4697	100	2
TGGT1_006700	817	TGGT1_006700::817	0.10842	38.2938	100	41					0.18409	28.3146	100	8	-0.0605929	186.1	100	10	-0.201996	21.7001	100	12	-0.189951	374.779	100	21
TGGT1_006700	1315	TGGT1_006700::1315																					-0.762924	13.3151	100	4
TGGT1_006700	1387	TGGT1_006700::1387									-0.158679	12.6886	94	2					-0.270918	20.9236	100	2
TGGT1_006700	1403	TGGT1_006700::1403	-0.0493676	23.3686	100	2
TGGT1_006700	1406	TGGT1_006700::1406	0.00345136	23.3422	100	17	0.0892807	137.032	96	12	0.0227813	44.8778	100	12	-0.0508329	98.6983	100	9	-0.327313	11.2781	100	2	-0.213656	48.0992	100	10
TGGT1_006700	1473	TGGT1_006700::1473													-0.433227	29.8543	100	5	-0.105512	30.7839	100	5	0.135064	61.8305	100	4
TGGT1_006700	1492	TGGT1_006700::1492																					-0.143208	320.247	100	5
TGGT1_006700	1601	TGGT1_006700::1601																	-0.334308	9.46669	94	3
TGGT1_006700	1618	TGGT1_006700::1618					-0.00290946	30.1856	100	3					0.0685044	133.229	100	2					-0.286719	166.581	100	2
TGGT1_006700	1646	TGGT1_006700::1646																	0.240148	9.70911	96	5
TGGT1_006700	1681	TGGT1_006700::1681																	0.351039	8.56014	94	2
TGGT1_006700	1683	TGGT1_006700::1683																	-0.0576619	8.56014	100	6
TGGT1_006700	1741	TGGT1_006700::1741									-0.101708	12.5293	91	2	-0.396222	11.0949	100	2	-0.69336	17.8338	100	3
TGGT1_006700	1756	TGGT1_006700::1756													0.0987979	33.2102	100	6	-0.509307	33.085	100	2	-0.0634466	22.7889	96	3
TGGT1_006700	1758	TGGT1_006700::1758																					-0.0632018	23.9308	96	2
TGGT1_006700	1760	TGGT1_006700::1760													0.141043	11.3507	100	3
TGGT1_006700	1761	TGGT1_006700::1761													0.1506	17.2535	100	2
TGGT1_006700	1812	TGGT1_006700::1812	-0.133414	10.0881	100	7					0.347886	26.8246	91	2
TGGT1_006700	2128	TGGT1_006700::2128													0.0535022	38.0732	100	3	-0.00672073	59.2974	100	9	0.0733523	167.249	100	6
TGGT1_006700	2131	TGGT1_006700::2131																	0.0543424	59.2974	100	3
TGGT1_006710	224	TGGT1_006710::224																	-0.15114	26.5007	100	2
TGGT1_006720	139	TGGT1_006720::139													0.0245158	19.3874	100	5					0.0264455	8.32897	100	5
TGGT1_006730	88	TGGT1_006730::88													0.343829	9.41607	100	5
TGGT1_006730	91	TGGT1_006730::91																					1.26762	16.1365	100	2
TGGT1_006730	92	TGGT1_006730::92																					1.27747	15.9841	100	4
TGGT1_006730	429	TGGT1_006730::429													0.124415	57.0191	100	14	-0.162085	9.29228	100	14	0.295162	446.873	100	12
TGGT1_006730	432	TGGT1_006730::432													-0.0514741	8.28674	100	3
TGGT1_006730	435	TGGT1_006730::435													0.106595	14.5539	100	9
TGGT1_006750	42	TGGT1_006750::42																					-0.349022	222.397	100	3
TGGT1_006750	239	TGGT1_006750::239																					0.156287	16.4412	100	5
TGGT1_006760	422	TGGT1_006760::422													-0.112048	9.2389	100	4	0.012245	69.6915	100	11	-0.282573	33.6988	89	6
TGGT1_006770	863	TGGT1_006770::863									-0.576535	8.10692	91	2									-0.27234	23.3555	100	4
TGGT1_006770	1789	TGGT1_006770::1789																					-0.574726	13.9424	96	9
TGGT1_006770	4308	TGGT1_006770::4308																	-0.429173	37.5923	100	4	-0.0384572	15.7654	100	5
TGGT1_006770	4320	TGGT1_006770::4320																	-0.0621766	16.5872	100	3
TGGT1_006770	4678	TGGT1_006770::4678									0.016486	19.9916	89	2									-0.497759	44.2855	100	4
TGGT1_006770	5383	TGGT1_006770::5383																					-0.49998	10.115	88	2
TGGT1_006790	158	TGGT1_006790::158									0.0361677	18.3386	96	3
TGGT1_006790	170	TGGT1_006790::170	0.0042273	8.25664	100	19	0.107809	11.2433	94	7	0.066532	26.5796	96	3	0.144396	13.0785	100	8
TGGT1_006790	593	TGGT1_006790::593	-0.169706	35.3339	100	37	-0.342997	93.7516	100	27	-0.0519535	66.614	100	9	0.0589734	256.591	100	49	0.117908	165.319	100	33	0.34347	13.5194	100	6
TGGT1_006800	547	TGGT1_006800::547																	-0.396858	9.2821	94	2
TGGT1_006800	834	TGGT1_006800::834																	-0.0853659	19.8072	96	2
TGGT1_006800	854	TGGT1_006800::854	-0.779825	8.87128	100	2																	-0.462031	9.7786	89	2
TGGT1_006810	36	TGGT1_006810::36																	-0.42326	24.9704	100	4	-0.315257	582.92	100	4
TGGT1_006810	49	TGGT1_006810::49																					0.520002	23.4235	100	4
TGGT1_006810	60	TGGT1_006810::60	0.0655279	27.9023	89	5	-0.236653	61.0826	100	4	0.0848358	115.265	94	9	0.0429044	187.661	100	23					-0.0870248	178.036	100	22
TGGT1_006810	81	TGGT1_006810::81													0.154528	167.185	100	11					-0.250498	115.059	100	3
TGGT1_006810	98	TGGT1_006810::98													-0.451985	42.9412	100	3					-0.289176	23.1045	100	2
TGGT1_006810	114	TGGT1_006810::114																					-0.117065	15.0267	94	2
TGGT1_006810	191	TGGT1_006810::191	-0.0752696	17.9326	100	10					-0.253321	91.4872	96	5	0.111964	180.393	100	14	-0.176687	18.5184	100	5	-0.161131	755.12	100	23
TGGT1_006810	468	TGGT1_006810::468													-0.0652222	708.924	100	2
TGGT1_006810	469	TGGT1_006810::469	0.13888	62.2217	100	5					0.0738636	246.004	100	4	-0.0501716	656.396	100	6	-0.158712	69.5155	100	10	-0.0993334	2380.16	100	14
TGGT1_006810	493	TGGT1_006810::493																					0.00666847	105.578	100	3
TGGT1_006810	500	TGGT1_006810::500	-0.206318	56.0731	100	25					-0.22924	160.955	100	17	0.0625477	352.746	100	45	-0.344122	96.4467	100	28	-0.0160834	348.517	100	67
TGGT1_006810	828	TGGT1_006810::828																					0.0178441	201.688	100	9
TGGT1_006810	953	TGGT1_006810::953													0.025324	140.885	100	2					0.116718	26.1558	100	3
TGGT1_006810	1189	TGGT1_006810::1189	0.0963747	8.92411	91	6	0.225396	9.384	91	5	0.0872746	46.1124	94	13	-0.575429	12.934	94	10	-0.124955	27.6328	100	51	0.154144	24.1541	94	12
TGGT1_006930	192	TGGT1_006930::192	-0.00217498	14.4251	100	7									-0.0699543	25.2712	100	5	-0.303783	14.3114	100	4	-0.377532	51.426	100	4
TGGT1_006930	211	TGGT1_006930::211									0.190713	10.4081	100	2
TGGT1_006930	214	TGGT1_006930::214					-0.0572429	17.1512	96	6
TGGT1_006970	234	TGGT1_006970::234	0.0513155	11.7262	96	15	0.337514	13.6939	100	10	0.429131	44.0577	100	4	0.250503	134.761	100	21	0.137816	26.0838	100	6	0.142912	55.596	100	18
TGGT1_006970	256	TGGT1_006970::256													0.429211	9.32809	100	6	0.158764	24.009	100	6
TGGT1_006970	538	TGGT1_006970::538																	0.320203	31.5674	100	10
TGGT1_006970	1129	TGGT1_006970::1129					0.286788	38.7004	100	3	0.75124	15.439	100	2	0.259208	103.324	100	2	0.180525	216.507	100	11	1.30678	116.122	100	3
TGGT1_006970	1524	TGGT1_006970::1524																	-0.394514	19.7392	100	2
TGGT1_006980	428	TGGT1_006980::428																	-0.306468	44.4639	100	4	0.128394	27.7293	100	2
TGGT1_006980	651	TGGT1_006980::651																	-0.0247737	46.934	100	4	0.436974	30.0697	100	3
TGGT1_006980	1034	TGGT1_006980::1034																	0.120059	10.9343	100	4
TGGT1_006990	167	TGGT1_006990::167																	-0.00459117	12.8464	100	5
TGGT1_007030	89	TGGT1_007030::89	0.12949	36.56	100	3					-0.498928	99.8728	100	2									-0.164943	212.97	100	5
TGGT1_007030	167	TGGT1_007030::167	0.0188886	35.7232	100	6									-0.122325	162.638	100	5					-0.0274708	348.423	100	7
TGGT1_007050	77	TGGT1_007050::77	-0.028178	133.58	100	3																	-0.0116625	382.609	100	6
TGGT1_007050	192	TGGT1_007050::192																					0.203446	140.929	100	4
TGGT1_007050	425	TGGT1_007050::425																	-0.199444	111.296	100	5	0.0474056	89.3737	100	2
TGGT1_007050	450	TGGT1_007050::450																					-0.0770596	36.2474	100	3
TGGT1_007050	553	TGGT1_007050::553																					0.220562	9.2498	94	10
TGGT1_007070	555	TGGT1_007070::555					0.701584	23.7192	96	4	1.05505	14.2497	100	5
TGGT1_007070	638	TGGT1_007070::638									0.455689	8.58925	96	6
TGGT1_007160	670	TGGT1_007160::670													-0.04222	66.3107	100	5
TGGT1_007200	50	TGGT1_007200::50																					-0.204194	9.0601	100	2
TGGT1_007200	60	TGGT1_007200::60					0.1114	9.73895	91	3					0.238949	8.37367	91	12
TGGT1_007200	578	TGGT1_007200::578													-0.087581	12.7014	96	2	-0.173685	13.7369	100	6	-0.0750602	180.972	100	9
TGGT1_007200	608	TGGT1_007200::608	-0.0223458	8.41143	100	22	-0.147993	34.6388	100	6	-0.160543	30.1166	100	6	0.077924	43.8283	100	6	-0.247266	12.4926	100	3	-0.134561	96.2875	100	9
TGGT1_007200	812	TGGT1_007200::812													-0.434569	22.5867	100	3					-0.610959	19.9036	100	2
TGGT1_007220	588	TGGT1_007220::588													0.22871	16.7183	94	9					0.0233909	22.8218	100	13
TGGT1_007220	591	TGGT1_007220::591													0.0294655	12.8169	96	5					-0.147747	11.6831	100	6
TGGT1_007220	593	TGGT1_007220::593									0.135085	11.3966	96	2	0.313849	17.5011	100	2
TGGT1_007220	594	TGGT1_007220::594													0.271288	39.2568	100	9					-0.0495205	18.5431	100	6
TGGT1_007220	889	TGGT1_007220::889	-1.28938	18.5575	100	3
TGGT1_007240	251	TGGT1_007240::251					0.0276269	41.6632	100	8	0.138561	25.9948	100	6	-0.187993	103.359	100	8	-0.140007	46.8331	100	7	-0.217857	137.168	100	15
TGGT1_007240	253	TGGT1_007240::253					0.0577458	27.1733	100	2					-0.190131	103.359	100	3					-0.190035	135.449	100	7
TGGT1_007360	111	TGGT1_007360::111	-0.344785	22.6328	100	15	1.15516	28.2076	94	3	0.631027	72.9449	100	6	-0.00470521	172.759	100	7					-0.273867	50.1028	100	4
TGGT1_007360	113	TGGT1_007360::113													-0.397031	38.7458	100	4
TGGT1_007360	196	TGGT1_007360::196													-0.0640148	9.22751	96	3
TGGT1_007360	200	TGGT1_007360::200									0.978188	9.68717	100	4
TGGT1_007360	236	TGGT1_007360::236					0.88435	10.1384	91	2
TGGT1_007360	240	TGGT1_007360::240					0.651847	50.7023	94	9	0.582408	13.3998	94	8
TGGT1_007360	699	TGGT1_007360::699									0.985027	41.8907	100	4	-0.112813	72.5172	100	8
TGGT1_007390	247	TGGT1_007390::247																	-0.123148	8.63694	91	3
TGGT1_007390	383	TGGT1_007390::383													-0.189675	25.3236	100	3	0.077034	40.7935	100	8	-0.244065	74.5038	89	2
TGGT1_007390	411	TGGT1_007390::411					0.147981	51.418	100	4					0.481547	13.9202	100	4	0.170523	8.12919	100	5	0.252749	9.05116	89	2
TGGT1_007390	1294	TGGT1_007390::1294																					0.0655268	39.1348	100	7
TGGT1_007390	1296	TGGT1_007390::1296																	-0.0785724	8.33169	96	4	0.043287	37.2028	100	7
TGGT1_007400	88	TGGT1_007400::88													-0.119625	11.9657	100	2	-0.170961	31.0182	100	4	-0.506176	63.4527	100	5
TGGT1_007430	125	TGGT1_007430::125									-0.29128	10.9313	94	3									-0.0598334	9.51858	94	2
TGGT1_007440	55	TGGT1_007440::55																	-0.18312	10.018	89	4	-0.334976	72.2023	100	4
TGGT1_007440	637	TGGT1_007440::637													-0.0686838	11.656	100	4	-0.422095	8.45221	100	3	-0.477453	58.6167	100	3
TGGT1_007560	642	TGGT1_007560::642																					-2.19552	9.12947	91	2
TGGT1_007640	424	TGGT1_007640::424																	0.387193	17.9007	91	7	0.422599	11.0496	100	8
TGGT1_007640	435	TGGT1_007640::435																					1.06804	12.1163	100	3
TGGT1_007640	592	TGGT1_007640::592																	0.363343	76.095	100	10
TGGT1_007640	757	TGGT1_007640::757													0.161312	40.0554	100	2					0.336434	33.1308	89	2
TGGT1_007640	1460	TGGT1_007640::1460																	0.502226	13.4329	96	2
TGGT1_007640	1833	TGGT1_007640::1833																	0.160662	9.8246	100	13	0.303838	10.023	91	13
TGGT1_007640	1837	TGGT1_007640::1837													0.0441106	14.9984	94	2
TGGT1_007660	274	TGGT1_007660::274													-0.0793291	19.9062	100	12
TGGT1_007660	405	TGGT1_007660::405																	0.0179549	9.69178	97	4
TGGT1_007660	798	TGGT1_007660::798																					0.165011	503.189	100	8
TGGT1_007660	1002	TGGT1_007660::1002													-0.0156347	9.56952	96	7					-0.205873	12.5048	100	7
TGGT1_007660	1412	TGGT1_007660::1412									0.0417875	12.2611	91	2					0.149132	26.141	100	7	0.277585	55.0538	100	5
TGGT1_007690	505	TGGT1_007690::505	-0.582881	9.35224	100	6
TGGT1_007690	512	TGGT1_007690::512													-0.114043	39.4158	100	2
TGGT1_007690	770	TGGT1_007690::770																					0.00971126	14.9498	94	5
TGGT1_007690	776	TGGT1_007690::776																	0.0154265	15.5691	100	4
TGGT1_007700	1794	TGGT1_007700::1794													-0.261813	160.871	89	3					0.765385	319.09	91	3
TGGT1_007710	596	TGGT1_007710::596													0.754179	21.2998	100	3	-1.96387	23.6593	96	4
TGGT1_007710	639	TGGT1_007710::639									0.507276	36.3745	100	3					-2.53711	11.7237	94	3
TGGT1_007710	640	TGGT1_007710::640									0.620175	24.0783	100	2
TGGT1_007710	641	TGGT1_007710::641									0.477755	36.124	100	3
TGGT1_007720	34	TGGT1_007720::34													-0.0267204	11.4744	100	3
TGGT1_007720	68	TGGT1_007720::68									-0.0155265	10.2286	100	3
TGGT1_007720	75	TGGT1_007720::75																	0.258577	36.0324	100	3	0.966216	13.3621	100	3
TGGT1_007720	79	TGGT1_007720::79																	0.0610195	8.80354	100	2
TGGT1_007720	82	TGGT1_007720::82																	0.0919271	9.09042	100	3
TGGT1_007720	86	TGGT1_007720::86																	0.131902	44.266	100	6	0.261322	53.8113	100	3
TGGT1_007720	118	TGGT1_007720::118																	0.0741223	25.5906	100	4
TGGT1_007720	122	TGGT1_007720::122	0.00131902	42.3889	100	3	0.181471	216.737	100	13					0.227229	127.99	100	8	0.0184835	20.4914	100	4	0.106428	234.733	100	8
TGGT1_007720	139	TGGT1_007720::139													-0.691621	29.2001	100	6	-0.310875	85.2283	100	13	-0.0474934	30.9785	100	6
TGGT1_007720	140	TGGT1_007720::140													0.0274446	29.1948	100	6	-0.100085	99.6541	100	11	-0.102164	64.3112	100	8
TGGT1_007720	151	TGGT1_007720::151													0.0490309	22.5106	100	3
TGGT1_007720	152	TGGT1_007720::152																					-0.0427265	28.8699	100	4
TGGT1_007720	164	TGGT1_007720::164																	-0.272687	9.04684	100	24
TGGT1_007720	245	TGGT1_007720::245																					0.242796	48.2893	100	2
TGGT1_007720	246	TGGT1_007720::246	0.206119	11.028	89	3	0.176434	105.87	94	4	0.340897	60.9146	94	2	0.265808	133.718	100	7	-0.183265	40.6401	100	7	0.300308	133.279	100	6
TGGT1_007720	254	TGGT1_007720::254																					0.0228021	32.7907	100	4
TGGT1_007720	322	TGGT1_007720::322																	0.345041	66.504	100	2
TGGT1_007720	736	TGGT1_007720::736									-0.0975998	30.6513	94	2	0.26282	166.574	100	7	-0.282347	96.7444	100	2	0.254963	507.375	94	4
TGGT1_007720	879	TGGT1_007720::879	0.0794867	319.978	100	14					0.158192	79.2813	100	2					-0.0795719	159.91	100	8	0.11174	1421.51	89	4
TGGT1_007720	895	TGGT1_007720::895													0.150856	84.0123	100	2	0.261301	146.898	100	10	0.965693	124.507	100	5
TGGT1_007720	905	TGGT1_007720::905																	-0.304348	33.0158	100	5
TGGT1_007720	909	TGGT1_007720::909													-0.400699	57.8325	100	4	0.0833404	35.0142	100	8	0.395939	51.6721	100	3
TGGT1_007720	958	TGGT1_007720::958																					0.0303077	27.0646	100	3
TGGT1_007720	1100	TGGT1_007720::1100													0.0173539	11.7874	100	3					0.284558	63.1568	100	3
TGGT1_007720	1101	TGGT1_007720::1101													-0.0111989	16.1372	100	2
TGGT1_007720	1160	TGGT1_007720::1160													0.345032	8.51644	100	3
TGGT1_007720	1200	TGGT1_007720::1200																					-0.244751	9.30982	100	5
TGGT1_007960	31	TGGT1_007960::31													-0.281616	12.2618	100	2					-0.223106	100.512	100	2
TGGT1_007960	37	TGGT1_007960::37																					0.239669	13.657	100	3
TGGT1_007960	139	TGGT1_007960::139	0.0844731	44.7356	100	70	0.394245	483.138	94	137	-0.0757468	79.4148	100	47	0.180387	84.0265	100	60	0.0302049	68.8017	100	35	0.0959139	171.221	100	65
TGGT1_007960	222	TGGT1_007960::222																					0.0417262	64.5934	100	2
TGGT1_007960	226	TGGT1_007960::226									1.04743	10.6924	100	5	-0.0511151	188.903	100	8	0.234911	75.8431	100	4	0.524711	152.391	100	3
TGGT1_007960	290	TGGT1_007960::290	-0.0613997	9.58515	100	5									0.31269	15.6346	96	4					0.196541	35.5509	100	6
TGGT1_007970	88	TGGT1_007970::88																	-0.23094	32.0815	100	2
TGGT1_007980	148	TGGT1_007980::148																	0.241342	8.6462	100	10
TGGT1_007990	182	TGGT1_007990::182																					1.82513	39.3329	91	2
TGGT1_007990	375	TGGT1_007990::375													0.100143	30.7495	100	2	-0.610337	20.6879	100	3	-0.254897	9.32108	89	2
TGGT1_007990	423	TGGT1_007990::423																					-0.216391	41.7137	100	2
TGGT1_007990	680	TGGT1_007990::680																	-0.981676	14.7237	100	3
TGGT1_007990	682	TGGT1_007990::682																	-0.960755	14.7237	100	4
TGGT1_007990	880	TGGT1_007990::880									-0.140169	23.4001	100	2	0.228243	13.8491	100	11					-0.35369	13.3508	100	6
TGGT1_008010	438	TGGT1_008010::438													0.0687147	374.886	100	8
TGGT1_008030	95	TGGT1_008030::95					-0.0999806	29.6666	100	2													-0.23796	31.9157	100	4
TGGT1_008030	98	TGGT1_008030::98					-0.0987903	35.4688	100	3	-0.220079	53.2458	100	3									-0.318294	23.6878	100	2
TGGT1_008040	17	TGGT1_008040::17																	0.269764	11.3185	100	7
TGGT1_008060	100	TGGT1_008060::100									1.33167	32.5362	88	3
TGGT1_008060	161	TGGT1_008060::161																	-2.97704	9.86353	87	3
TGGT1_008070	185	TGGT1_008070::185																	0.105559	15.4464	100	4
TGGT1_008120	456	TGGT1_008120::456													0.273373	35.464	91	5	-0.0956104	34.9918	94	10	0.771047	19.2126	96	3
TGGT1_008120	473	TGGT1_008120::473																	0.25682	29.4601	100	4
TGGT1_008150	543	TGGT1_008150::543	0.200193	10.1825	100	4	0.196626	24.5504	100	2									-0.121454	25.2442	100	4
TGGT1_008150	586	TGGT1_008150::586									0.247152	16.4848	100	4	0.13341	23.3817	100	10					-0.12644	60.2852	100	16
TGGT1_008150	825	TGGT1_008150::825	0.272078	14.5522	100	4					0.722849	25.1721	100	5	0.488633	22.1315	100	3	0.252295	8.88244	100	4	0.252938	24.936	100	4
TGGT1_008290	339	TGGT1_008290::339																					-0.271061	11.146	89	2
TGGT1_008340	308	TGGT1_008340::308																					-0.26223	10.9078	100	2
TGGT1_008350	51	TGGT1_008350::51																	0.65861	19.0468	100	4
TGGT1_008350	81	TGGT1_008350::81																	0.757656	14.7268	100	4	0.652808	11.0483	96	4
TGGT1_008350	254	TGGT1_008350::254																	1.5181	8.02034	100	2
TGGT1_008370	397	TGGT1_008370::397																	-0.230915	193.038	100	7
TGGT1_008370	429	TGGT1_008370::429	0.383803	21.6494	100	17	0.175378	88.0902	100	19	-0.0872957	41.2347	100	9					-0.0617979	84.8844	100	18	0.0477716	87.9733	100	17
TGGT1_008380	203	TGGT1_008380::203	0.104396	53.7739	100	19					-0.447464	94.8653	100	4	-0.140406	52.278	100	8					-0.0608983	810.185	100	14
TGGT1_008380	628	TGGT1_008380::628																					0.0653304	12.118	100	4
TGGT1_008490	99	TGGT1_008490::99													0.354101	70.4652	100	9
TGGT1_008500	69	TGGT1_008500::69																					-0.140649	36.9546	100	4
TGGT1_008510	160	TGGT1_008510::160																					0.668668	20.6658	100	2
TGGT1_008510	282	TGGT1_008510::282																					-0.45496	26.1352	100	4
TGGT1_008520	42	TGGT1_008520::42									-2.78176	65.9657	88	3
TGGT1_008520	43	TGGT1_008520::43									-2.24367	14.833	88	4	3.39836	18.3123	94	2
TGGT1_008550	67	TGGT1_008550::67					0.124407	29.651	94	2
TGGT1_008550	70	TGGT1_008550::70					0.0833354	35.1656	94	3					0.473641	8.74542	100	2
TGGT1_008630	151	TGGT1_008630::151																	0.377383	11.412	96	2
TGGT1_008630	153	TGGT1_008630::153																	0.676935	8.47435	100	2
TGGT1_008630	583	TGGT1_008630::583	0.0696074	14.2465	100	3									-0.0206155	36.31	100	8	0.16779	13.4705	96	3
TGGT1_008650	132	TGGT1_008650::132													0.249229	54.6363	100	2	0.691262	335.155	100	17	0.378813	846.066	100	6
TGGT1_008660	37	TGGT1_008660::37																	-0.00457504	23.4054	100	4
TGGT1_008660	130	TGGT1_008660::130													-0.23244	12.9859	100	3					-0.106391	22.5206	100	5
TGGT1_008710	599	TGGT1_008710::599									-0.0636361	26.6314	100	4					-1.51575	10.8947	96	3
TGGT1_008730	152	TGGT1_008730::152																	-0.190514	13.8175	100	3
TGGT1_008730	410	TGGT1_008730::410																					0.339821	15.4009	91	2
TGGT1_008730	417	TGGT1_008730::417																	0.0393581	144.158	100	31	0.3351	120.899	91	2
TGGT1_008730	419	TGGT1_008730::419	-0.358907	9.02437	96	6	-0.728996	78.3483	100	6	0.838764	328.614	100	22	0.368886	250.376	100	11	0.0319381	269.712	100	24	0.410693	193.122	100	9
TGGT1_008730	466	TGGT1_008730::466	0.113346	24.9521	100	42	-0.260318	67.9806	100	11	0.053152	153.727	100	6	-0.00669651	152.878	100	9	-0.158048	68.2162	100	17	0.231113	93.0161	100	6
TGGT1_008730	478	TGGT1_008730::478													0.318406	18.0017	100	2					0.96956	15.3451	96	5
TGGT1_008740	540	TGGT1_008740::540																	0.0755232	15.9464	100	2
TGGT1_008740	582	TGGT1_008740::582	0.175274	14.3037	100	21	0.129793	99.1251	100	10	0.0537685	45.9309	100	5	0.0181568	46.657	100	17	-0.110953	73.0031	100	7	0.0465074	173.463	100	17
TGGT1_008740	781	TGGT1_008740::781																	-2.51134	8.46236	100	2
TGGT1_008740	954	TGGT1_008740::954																					-0.000851063	38.4764	100	2
TGGT1_008740	1005	TGGT1_008740::1005																	0.477813	39.3482	100	2
TGGT1_008740	1303	TGGT1_008740::1303					0.0782543	104.563	94	5	-1.08612	16.076	100	4	0.35888	27.4232	100	8	0.253839	9.13004	100	4	0.178746	40.4463	100	4
TGGT1_008740	1307	TGGT1_008740::1307													2.0471	19.8784	88	3	0.194998	18.1877	100	2	0.488447	40.7159	100	3
TGGT1_008740	1320	TGGT1_008740::1320					0.114715	45.4585	94	6	0.201587	12.1508	100	2
TGGT1_008740	1490	TGGT1_008740::1490	0.104608	111.283	100	13	0.0993459	119.127	100	8	0.0697793	31.8578	100	6	0.0976104	88.1024	100	9	-0.000949901	10.2594	100	6	0.0851302	366.444	100	15
TGGT1_008740	1714	TGGT1_008740::1714													0.0992533	26.1685	100	3					-0.11955	11.4694	94	6
TGGT1_008740	1924	TGGT1_008740::1924	-0.135745	23.2861	100	3					0.162572	14.4478	100	2
TGGT1_008750	21	TGGT1_008750::21																	0.38406	24.7866	100	9
TGGT1_008750	25	TGGT1_008750::25																	0.371165	24.7866	100	3
TGGT1_008750	37	TGGT1_008750::37																	0.492939	22.873	100	4
TGGT1_008750	320	TGGT1_008750::320																					-0.556935	9.06713	94	3
TGGT1_008750	506	TGGT1_008750::506													0.275925	20.7461	94	4	-0.269875	13.7707	100	4	0.0739653	32.3445	100	3
TGGT1_008750	507	TGGT1_008750::507	-0.0673662	25.0568	100	14	0.027435	90.6905	94	8	0.307466	77.4472	100	10	0.232962	21.3432	100	18	-0.251081	134.993	100	20	0.00543627	46.8383	100	9
TGGT1_008750	508	TGGT1_008750::508													0.164947	10.4377	100	4
TGGT1_008750	509	TGGT1_008750::509					-0.0869547	24.4599	100	2
TGGT1_008775	10	TGGT1_008775::10																	1.61179	47.9406	100	6	0.722131	43.3623	100	5
TGGT1_008780	458	TGGT1_008780::458																					0.286494	16.8314	100	7
TGGT1_008790	317	TGGT1_008790::317													0.163129	11.2574	100	6					-0.352748	17.3139	100	4
TGGT1_008790	847	TGGT1_008790::847	0.0375894	15.1114	100	2
TGGT1_008790	848	TGGT1_008790::848													0.00520202	50.5865	100	2	0.0603636	23.6007	100	3	-0.163095	195.625	100	3
TGGT1_008790	928	TGGT1_008790::928													-0.145605	20.0434	100	3
TGGT1_008790	982	TGGT1_008790::982													0.0823168	23.7907	100	4					-0.137129	564.573	100	2
TGGT1_008800	27	TGGT1_008800::27																					0.299771	899.73	100	6
TGGT1_008800	33	TGGT1_008800::33	-0.0584755	173.939	100	86	-0.218646	43.8227	100	16	0.231969	355.126	94	19	0.0102213	544.53	100	32	-0.0223221	427.454	100	152	-0.0492486	705.915	100	86
TGGT1_008800	61	TGGT1_008800::61	0.680033	29.2604	100	7	-0.768379	445.76	100	9	-0.371419	32.2408	100	5	-0.0704022	177.936	100	4	0.625571	251.181	100	29	-0.0477061	269.703	100	12
TGGT1_008800	62	TGGT1_008800::62																					-0.212987	187.93	94	2
TGGT1_008810	22	TGGT1_008810::22																	-0.494883	50.9267	100	2
TGGT1_008810	24	TGGT1_008810::24																	-0.459577	57.7374	100	4
TGGT1_008810	224	TGGT1_008810::224	-0.044987	23.6839	100	3					-0.213884	68.0603	100	3	0.128198	62.9622	100	3					-0.225289	128.153	100	12
TGGT1_008810	226	TGGT1_008810::226	-0.0307673	20.7197	100	5					-0.247693	65.1844	100	6	0.0702032	33.9729	100	6					-0.0696875	43.8835	100	23
TGGT1_008810	231	TGGT1_008810::231																	0.565769	10.0021	94	3	0.432887	8.4236	100	2
TGGT1_008810	299	TGGT1_008810::299									-0.400338	33.4819	100	7									-0.193273	38.6336	100	5
TGGT1_008810	348	TGGT1_008810::348	-0.0255491	24.6727	100	3									-0.00168325	41.3489	100	5	-0.299741	272.19	100	8	-0.144468	383.081	100	7
TGGT1_008810	412	TGGT1_008810::412	0.088217	8.75386	100	50	0.0156793	106.692	100	18	0.261685	8.44202	91	3					0.0802784	14.6719	100	14	-0.0222136	12.1069	96	15
TGGT1_008820	135	TGGT1_008820::135	-0.406784	10.5677	96	9									-0.0630597	25.5624	100	2					-0.235586	11.026	100	8
TGGT1_008820	191	TGGT1_008820::191									0.204978	16.1083	100	3	0.236344	13.8328	100	2	-0.0500596	102.722	100	13
TGGT1_008820	199	TGGT1_008820::199									0.603754	33.8365	92	7					-0.179283	31.4037	100	7
TGGT1_008820	200	TGGT1_008820::200									0.632395	30.0841	94	2					-0.197225	31.8463	100	10
TGGT1_008830	18	TGGT1_008830::18																	0.254716	24.2808	100	7	1.06613	10.5957	96	5
TGGT1_008830	184	TGGT1_008830::184													0.580722	35.3064	100	10
TGGT1_008830	199	TGGT1_008830::199																					0.586697	71.3151	100	6
TGGT1_008830	229	TGGT1_008830::229	0.0602262	8.13509	94	3									-0.0347465	37.0978	94	5	0.166438	11.7986	100	4	0.130054	97.2751	100	6
TGGT1_008870	712	TGGT1_008870::712																					0.0276562	8.27445	100	4
TGGT1_008870	794	TGGT1_008870::794													0.126887	9.22214	100	2					-0.0860068	43.6866	100	6
TGGT1_008890	33	TGGT1_008890::33									-0.337569	57.5166	100	6	0.0156779	90.3255	100	2
TGGT1_008890	49	TGGT1_008890::49																	0.193995	38.7876	100	3
TGGT1_008890	51	TGGT1_008890::51																	0.197859	38.2083	100	7	0.403905	134.964	100	7
TGGT1_008890	53	TGGT1_008890::53																	0.222344	31.8309	100	3	0.341636	150.735	100	6
TGGT1_009020	613	TGGT1_009020::613													-0.110782	12.9315	100	8					-0.139704	21.656	100	5
TGGT1_009020	1243	TGGT1_009020::1243													0.28377	9.25417	96	3
TGGT1_009020	1247	TGGT1_009020::1247																	-0.119037	9.18372	100	5	-0.0150024	25.6231	100	4
TGGT1_009050	444	TGGT1_009050::444													0.767401	69.2072	100	10					1.36161	19.1665	100	2
TGGT1_009060	401	TGGT1_009060::401																	-0.610338	32.2251	100	3	0.257217	51.0892	100	2
TGGT1_009190	1292	TGGT1_009190::1292	0.358717	13.5758	100	7					-0.0183125	157.28	100	2	0.0322987	136.301	100	8	0.188248	26.5439	100	7	0.0240012	476.187	100	17
TGGT1_009190	1302	TGGT1_009190::1302																	0.583142	64.6739	100	5
TGGT1_009190	1304	TGGT1_009190::1304																	0.619377	122.784	100	8
TGGT1_009210	531	TGGT1_009210::531																	-0.226929	11.4326	89	2
TGGT1_009220	460	TGGT1_009220::460																					-0.188981	19.3623	96	16
TGGT1_009240	702	TGGT1_009240::702																	0.83106	8.37198	100	3
TGGT1_009280	830	TGGT1_009280::830	-0.103177	38.6131	100	6					0.0147309	174.46	100	4	-0.23415	318.624	100	3	-0.404405	181.131	100	7	-0.3951	376.252	100	5
TGGT1_009500	29	TGGT1_009500::29																	0.299005	11.5648	100	2	1.09936	22.0819	100	2
TGGT1_009540	1200	TGGT1_009540::1200													0.383648	16.7388	100	7	0.0157819	13.3726	100	2	0.611739	21.3228	100	5
TGGT1_009540	1309	TGGT1_009540::1309																	0.568116	15.635	100	4	0.186186	16.4622	100	4
TGGT1_009580	81	TGGT1_009580::81																					0.0257438	8.97185	100	3
TGGT1_009580	113	TGGT1_009580::113													-0.299895	59.7264	100	4	-0.110554	63.4731	100	6	0.438855	558.736	100	8
TGGT1_009580	519	TGGT1_009580::519													-0.607893	13.0782	100	3					-0.22205	17.0267	100	4
TGGT1_009580	594	TGGT1_009580::594																					-0.491268	24.6969	100	6
TGGT1_009600	111	TGGT1_009600::111													0.12781	9.28261	100	2
TGGT1_009600	251	TGGT1_009600::251									-0.199539	21.4502	100	2	-0.00864525	27.7267	100	2					0.0516326	68.5305	100	4
TGGT1_009650	216	TGGT1_009650::216	-0.288508	8.29249	94	2	0.245036	117.027	94	7									-0.0348217	42.1022	100	3	-0.199604	28.0793	100	5
TGGT1_009650	239	TGGT1_009650::239																					-0.00796472	8.29508	100	2
TGGT1_009650	345	TGGT1_009650::345																					-0.934711	14.2154	96	3
TGGT1_009650	417	TGGT1_009650::417	0.0344149	117.142	100	19	0.0545366	19.8447	100	4	-0.155619	311.429	100	9	0.0342834	109.105	100	16	-0.0972849	56.973	100	10	-0.259943	285.343	100	8
TGGT1_009650	422	TGGT1_009650::422																					-0.246682	8.79071	100	3
TGGT1_009650	424	TGGT1_009650::424					0.12773	18.0816	100	4	0.0380934	12.4295	100	3	0.136289	11.456	100	4	0.210053	25.9398	100	3	0.0151708	35.2529	100	3
TGGT1_009650	425	TGGT1_009650::425					0.170263	9.44283	100	5									0.40704	9.16473	100	3	-0.00464581	23.1827	100	6
TGGT1_009670	243	TGGT1_009670::243					0.287717	38.4645	100	2	0.0785111	16.269	100	5	-0.0609183	13.6866	100	5
TGGT1_009710	530	TGGT1_009710::530																					0.564461	18.2724	100	2
TGGT1_009760	300	TGGT1_009760::300																	1.46498	51.2951	100	5	-0.0933069	24.6659	100	2
TGGT1_009820	477	TGGT1_009820::477																					-0.153269	20.078	96	11
TGGT1_009820	494	TGGT1_009820::494													0.145129	10.1079	89	2	0.318332	11.788	96	5	0.19581	24.5973	100	7
TGGT1_009820	651	TGGT1_009820::651									0.415701	15.4075	100	3									0.289247	11.7257	100	6
TGGT1_009820	717	TGGT1_009820::717													0.54201	34.9544	100	2
TGGT1_009830	41	TGGT1_009830::41	0.383388	9.50767	94	2	0.382541	32.8584	94	3	0.611742	39.3367	100	4	0.241084	41.4346	100	4					-0.0621999	53.4061	100	4
TGGT1_009830	553	TGGT1_009830::553																					-0.275162	70.3051	100	2
TGGT1_009830	562	TGGT1_009830::562	-0.461583	23.373	100	10
TGGT1_009830	583	TGGT1_009830::583	-0.170222	31.2221	100	8	0.345878	76.9822	100	5	0.111373	45.6673	100	2	-0.183533	163.296	100	5	0.124814	12.3634	100	4	-0.197347	218.403	100	6
TGGT1_009830	1005	TGGT1_009830::1005																					0.321028	11.3774	100	3
TGGT1_009840	125	TGGT1_009840::125					-0.152767	13.5159	96	2
TGGT1_009840	129	TGGT1_009840::129	0.236108	185.718	100	134	-0.0151472	115.37	100	27	-0.00243646	253.035	100	19	0.0205009	17.3549	100	15	-0.155982	1311.77	100	80	-0.0248363	45.8489	100	24
TGGT1_009890	1031	TGGT1_009890::1031	0.10347	110.398	100	28	-0.275039	902.995	100	8	-0.0457919	123.778	100	8	-0.0765515	71.9162	100	11	-0.192516	33.8284	100	10	-0.172423	210.39	100	12
TGGT1_009960	539	TGGT1_009960::539																	0.0217338	13.0955	100	4
TGGT1_009970	285	TGGT1_009970::285									-0.541977	28.1701	94	2	0.0406752	281.132	100	5	-0.106437	60.4811	100	3	-0.0263364	678.957	100	23
TGGT1_009970	556	TGGT1_009970::556																					0.319855	71.808	100	5
TGGT1_010030	203	TGGT1_010030::203													-0.0154588	35.8972	100	3	-0.164442	95.0661	100	3	-0.0873702	219.853	100	5
TGGT1_010030	371	TGGT1_010030::371													0.52811	44.467	100	2
TGGT1_010030	533	TGGT1_010030::533																	0.419495	8.07365	91	4
TGGT1_010060	189	TGGT1_010060::189																	1.16259	83.2635	100	4
TGGT1_010080	117	TGGT1_010080::117	0.285754	37.9914	100	8	-0.195859	230.843	94	10	0.0454915	83.2345	100	5	0.111066	127.029	100	14					-0.277548	263	100	6
TGGT1_010080	118	TGGT1_010080::118	0.319265	33.4249	100	12	-0.11858	54.4566	94	6	-0.061389	34.009	100	3	0.115749	93.8713	100	5	-0.264825	35.2713	100	6	-0.192187	152.679	100	5
TGGT1_010080	159	TGGT1_010080::159																	0.47113	14.4074	100	3
TGGT1_010080	178	TGGT1_010080::178																	-0.21506	43.6021	100	8
TGGT1_010080	182	TGGT1_010080::182													-0.270528	13.0187	89	5					-0.283363	71.5722	100	15
TGGT1_010100	27	TGGT1_010100::27	0.180186	47.4167	100	21	0.252391	398.26	100	14	1.17567	34.658	94	3	0.193948	47.507	100	7	0.0559817	29.7946	100	10	0.0665823	151.263	100	12
TGGT1_010100	51	TGGT1_010100::51																	0.432168	52.3271	100	9	1.05229	52.1849	100	3
TGGT1_010100	141	TGGT1_010100::141									0.640098	48.9547	100	3					0.347606	8.24084	100	2	-0.0920973	75.9941	100	9
TGGT1_010100	152	TGGT1_010100::152																					0.451583	22.4377	100	4
TGGT1_010110	231	TGGT1_010110::231	-0.207301	9.2007	96	17					0.678648	35.676	100	9					0.0906967	24.7926	100	11	0.0644177	22.9064	100	5
TGGT1_010130	516	TGGT1_010130::516													-0.589279	118.595	94	2					-0.25902	65.5308	100	7
TGGT1_010130	565	TGGT1_010130::565													0.320525	15.3959	100	4					0.225762	15.1652	100	6
TGGT1_010140	21	TGGT1_010140::21																	1.25506	27.767	100	5
TGGT1_010140	117	TGGT1_010140::117	0.236417	8.5766	96	9					-0.18897	22.5941	100	6	0.252877	27.6667	100	2					0.434283	20.7742	100	6
TGGT1_010140	120	TGGT1_010140::120									-0.293048	14.9604	96	2	0.253151	27.6667	100	2
TGGT1_010140	124	TGGT1_010140::124																	0.0889533	35.2231	100	6
TGGT1_010140	126	TGGT1_010140::126																	0.160983	23.6071	100	5
TGGT1_010140	138	TGGT1_010140::138																					-0.27499	24.1508	100	2
TGGT1_010140	167	TGGT1_010140::167																	0.177287	11.0308	100	5
TGGT1_010170	244	TGGT1_010170::244																	-0.310804	12.2379	100	3
TGGT1_010170	254	TGGT1_010170::254	0.642749	33.514	100	5	-0.0641501	194.894	100	4	-0.330603	45.4325	100	2	0.111525	111.679	100	3	-0.0109958	110.088	100	8	0.199251	130.678	100	5
TGGT1_010180	53	TGGT1_010180::53	-0.115657	10.4905	96	3					-0.168937	20.391	100	2	-0.0488885	15.3319	100	6	-0.0510491	120.33	100	4
TGGT1_010240	216	TGGT1_010240::216									-0.00306152	34.1773	100	11					-0.167522	8.91974	100	8	-0.377742	56.5879	91	4
TGGT1_010240	223	TGGT1_010240::223	-0.0203161	18.6913	100	9	-0.280524	8.4728	91	10	0.0412023	33.4382	100	7	-0.357478	21.2829	96	7					-0.0577498	56.5879	100	17
TGGT1_010240	311	TGGT1_010240::311																	0.983145	88.8142	100	4	0.836316	27.7043	100	3
TGGT1_010240	327	TGGT1_010240::327																	-0.0282633	53.2843	100	2
TGGT1_010240	329	TGGT1_010240::329																	-0.0589879	53.6962	100	5	0.744242	39.7034	91	4
TGGT1_010240	353	TGGT1_010240::353									-0.584895	22.2719	94	2									-0.31639	12.5963	94	3
TGGT1_010240	368	TGGT1_010240::368													-0.000636052	9.00567	94	4
TGGT1_010240	514	TGGT1_010240::514	0.113204	8.03216	100	7													-0.326264	133.209	100	8
TGGT1_010240	522	TGGT1_010240::522																	-0.499632	28.2333	100	5
TGGT1_010240	524	TGGT1_010240::524									-0.219879	8.56725	94	7	0.127328	14.7462	100	7	-0.171926	26.2794	100	6	0.0335931	31.3146	100	11
TGGT1_010240	584	TGGT1_010240::584					0.00320732	22.5826	100	4	0.226081	21.2403	100	4	-0.0799784	24.7066	100	4	-0.472997	45.454	100	5	-0.485279	550.877	100	8
TGGT1_010240	604	TGGT1_010240::604																					-0.287305	349.891	97	2
TGGT1_010260	371	TGGT1_010260::371													-0.0402131	22.4568	100	4	-0.217711	19.4179	100	3
TGGT1_010260	475	TGGT1_010260::475																	-0.221874	10.2186	100	6	-0.361218	23.0479	100	2
TGGT1_010260	514	TGGT1_010260::514					2.31595	10.0365	94	2	-1.74989	9.40447	100	2					-0.263633	41.9998	100	6
TGGT1_010260	1470	TGGT1_010260::1470	0.0995701	8.76895	100	7	-0.00304818	23.1548	100	6	0.117582	19.8928	100	2	-0.118759	13.4107	100	4					-0.361754	48.7143	100	4
TGGT1_010260	1604	TGGT1_010260::1604																					-0.274348	11.9399	100	2
TGGT1_010260	1610	TGGT1_010260::1610													-0.122025	33.8335	100	3	-0.276687	25.777	100	3	-0.218334	68.9159	100	3
TGGT1_010270	495	TGGT1_010270::495													0.0593218	11.5094	100	22					-0.25041	15.3822	94	9
TGGT1_010270	1766	TGGT1_010270::1766																					-0.286107	17.6401	100	2
TGGT1_010270	1850	TGGT1_010270::1850	0.103702	18.8534	100	12									0.138167	56.8278	100	5					-0.0123136	64.5004	100	8
TGGT1_010270	1965	TGGT1_010270::1965																	-0.681688	8.31639	100	6
TGGT1_010300	115	TGGT1_010300::115					0.939609	13.5331	94	3					0.157999	26.902	100	6
TGGT1_010300	131	TGGT1_010300::131					-0.164423	199.318	100	6	0.0640061	49.1206	100	2									0.764684	206.163	100	2
TGGT1_010300	164	TGGT1_010300::164													0.18178	39.2946	96	2
TGGT1_010310	1015	TGGT1_010310::1015																	0.192609	29.2109	100	8	0.309662	20.0538	100	3
TGGT1_010310	1018	TGGT1_010310::1018																					0.234789	43.8239	100	3
TGGT1_010310	1104	TGGT1_010310::1104																	0.0125702	35.4506	100	3	0.490089	21.8261	100	3
TGGT1_010320	218	TGGT1_010320::218																	1.70339	95.3903	100	2
TGGT1_010320	222	TGGT1_010320::222																	1.60972	175.648	100	27	1.68442	250.359	100	15
TGGT1_010330	213	TGGT1_010330::213	-0.158649	28.9112	100	6	-0.338514	13.3589	100	5	-0.583836	37.9367	100	3	-0.412252	31.8174	100	6					-0.00998888	26.5417	100	6
TGGT1_010340	209	TGGT1_010340::209													0.105334	12.5366	100	6					0.163458	9.9562	100	5
TGGT1_010340	213	TGGT1_010340::213																					-0.00373459	16.8534	100	4
TGGT1_010340	271	TGGT1_010340::271													1.1289	18.3965	100	2
TGGT1_010370	285	TGGT1_010370::285																	-0.450213	39.9499	89	12
TGGT1_010380	885	TGGT1_010380::885					-0.136637	13.2824	100	5					0.289127	81.3856	100	2	0.204353	13.091	100	2	-0.123658	20.9467	100	3
TGGT1_010380	887	TGGT1_010380::887	0.355798	8.35202	100	8					0.319476	17.4859	100	5	0.169986	94.5069	100	2	0.205642	12.9675	100	3	0.125684	60.184	100	3
TGGT1_010380	1041	TGGT1_010380::1041	-0.138078	16.548	100	9					0.0530598	9.47395	100	3	0.118812	53.0853	100	11					-0.273516	63.7812	100	12
TGGT1_010380	1043	TGGT1_010380::1043													-0.0728586	23.4612	100	3					-0.264695	64.06	100	6
TGGT1_010380	1313	TGGT1_010380::1313																	0.192568	12.9319	100	13	-0.0252996	41.3876	100	8
TGGT1_010380	2004	TGGT1_010380::2004																	0.277949	8.83842	100	5
TGGT1_010380	2159	TGGT1_010380::2159					0.231447	41.6843	100	5	0.260845	15.9019	100	4	0.036424	20.396	100	4					0.0132698	34.034	100	3
TGGT1_010380	2161	TGGT1_010380::2161					0.232316	30.5061	94	4					0.116185	15.9569	100	3					-0.243633	30.2023	100	2
TGGT1_010390	21	TGGT1_010390::21																	0.446696	10.6254	94	5	-0.0284931	13.4165	100	4
TGGT1_010390	24	TGGT1_010390::24																	-0.333535	8.76021	96	2	0.246678	435.237	100	2
TGGT1_010390	27	TGGT1_010390::27	-0.431754	11.0311	100	14	-0.158221	13.5824	96	5	1.13811	17.6061	100	4	0.0536141	28.7156	100	10	-0.143142	125.121	100	33	0.247213	455.485	100	23
TGGT1_010390	28	TGGT1_010390::28	-0.818964	10.8334	94	4													-0.23344	92.2464	100	9	0.277718	74.1741	100	5
TGGT1_010390	32	TGGT1_010390::32																	-0.262946	16.4387	100	3
TGGT1_010390	37	TGGT1_010390::37																	-0.331134	11.0493	96	2
TGGT1_010390	40	TGGT1_010390::40																	0.0821283	3337.66	100	31	-0.0502343	1688.42	100	19
TGGT1_010460	26	TGGT1_010460::26																	0.0550831	16.6773	100	4	0.278745	18.231	100	2
TGGT1_010460	400	TGGT1_010460::400									-0.233348	34.3616	100	4	0.0560888	246.111	92	2
TGGT1_010460	700	TGGT1_010460::700													-0.275693	9.61228	91	4					-0.0139379	15.5847	96	3
TGGT1_010460	1027	TGGT1_010460::1027													-0.103438	54.3319	100	6	-0.042777	12.8055	100	7	0.00046384	331.618	100	4
TGGT1_010460	1078	TGGT1_010460::1078													-0.227126	21.278	100	5
TGGT1_010470	205	TGGT1_010470::205													-0.306816	8.62047	94	4					0.308041	15.0866	100	9
TGGT1_010560	680	TGGT1_010560::680													-0.164494	8.23474	96	3
TGGT1_010590	112	TGGT1_010590::112					-0.0254346	19.885	100	2	0.424813	10.9287	100	5	-0.270774	22.584	100	6
TGGT1_010590	760	TGGT1_010590::760																					0.652944	16.8847	100	2
TGGT1_010590	761	TGGT1_010590::761																					0.681964	10.9546	100	2
TGGT1_010610	915	TGGT1_010610::915																	-0.486141	45.1773	100	8
TGGT1_010610	957	TGGT1_010610::957																	-0.252122	204.933	100	9	-0.235358	81.4305	96	6
TGGT1_010610	994	TGGT1_010610::994									-0.259484	28.9103	100	4	-0.07415	22.3399	100	5	-0.407693	94.17	100	8	-0.0396201	73.6225	100	3
TGGT1_010610	998	TGGT1_010610::998																	-0.3954	9.3414	100	3	-0.682821	21.1765	100	3
TGGT1_010610	1010	TGGT1_010610::1010	-0.0275217	20.4787	100	6	-0.150916	18.2178	100	5	0.0475253	21.377	100	5	0.424639	29.8318	100	5	-0.0211949	249.011	100	6	0.296291	57.3963	100	3
TGGT1_010610	1012	TGGT1_010610::1012	-0.0717431	20.0282	100	3	0.0156939	43.8312	94	2									-0.0414755	252.693	100	7
TGGT1_010610	1101	TGGT1_010610::1101									-0.0921502	9.14922	96	2	0.0582337	29.6054	100	2	-0.0318802	20.5693	100	7
TGGT1_010610	1120	TGGT1_010610::1120									0.675042	19.4455	100	3	0.190817	13.5298	100	3					-0.500066	23.9974	100	8
TGGT1_010610	1148	TGGT1_010610::1148	-1.75115	39.8441	100	2																	-0.204305	66.0564	100	3
TGGT1_010610	1215	TGGT1_010610::1215																	-0.0340437	29.9681	100	3
TGGT1_010610	1310	TGGT1_010610::1310																	-1.36746	21.9313	100	2
TGGT1_010610	1328	TGGT1_010610::1328	0.0694488	41.592	100	13					-0.207101	23.8571	100	9	-0.047177	36.0377	100	7	-0.328538	79.3983	100	16	-0.0766779	159.115	100	13
TGGT1_010610	1339	TGGT1_010610::1339																	-0.350568	8.90785	100	3
TGGT1_010610	1363	TGGT1_010610::1363																					-0.15752	11.9836	96	3
TGGT1_010610	1369	TGGT1_010610::1369													-0.00302938	223.689	100	2					0.00418665	164.162	100	2
TGGT1_010610	1375	TGGT1_010610::1375	0.411577	62.6016	100	3													0.124728	108.693	100	2	-0.0198331	132.261	100	2
TGGT1_010610	1377	TGGT1_010610::1377	0.371773	63.1421	100	5	0.22501	235.589	100	5	-0.324076	88.6318	100	3	-0.00694348	212.157	100	3	0.100524	108.693	100	6	-0.101741	163.97	100	6
TGGT1_010610	1430	TGGT1_010610::1430																					-0.156847	15.4526	100	8
TGGT1_010610	1439	TGGT1_010610::1439																	-0.17592	39.0222	100	6
TGGT1_010610	1458	TGGT1_010610::1458					-0.30124	14.3451	100	3					-0.377699	14.9675	94	2	-0.92463	15.5826	94	2	0.00640795	61.8804	100	2
TGGT1_010610	1459	TGGT1_010610::1459																					-0.000927577	52.7254	100	2
TGGT1_010610	1499	TGGT1_010610::1499																					0.275066	8.8798	100	3
TGGT1_010610	1541	TGGT1_010610::1541																					0.184505	37.0399	100	14
TGGT1_010610	1562	TGGT1_010610::1562																	-0.168505	9.10912	100	13
TGGT1_010610	1612	TGGT1_010610::1612																					0.347537	14.5519	100	7
TGGT1_010610	1632	TGGT1_010610::1632																					-0.1642	12.7175	100	2
TGGT1_010610	1681	TGGT1_010610::1681																	-1.12539	12.317	96	4
TGGT1_010610	1768	TGGT1_010610::1768	-0.932188	25.5135	100	9	0.104669	11.1749	100	2									0.440155	23.0651	100	3	0.209835	20.6163	100	2
TGGT1_010610	1770	TGGT1_010610::1770	0.187314	157.862	100	10	-0.0989005	568.459	100	7	-0.330217	194.732	100	2	0.184727	249.465	100	4	0.336799	168.405	100	8	0.100887	497.948	100	8
TGGT1_010610	1831	TGGT1_010610::1831																	0.0825664	18.9655	100	2
TGGT1_010610	2139	TGGT1_010610::2139													-0.382759	8.22805	100	2					-0.152558	13.5851	100	2
TGGT1_010610	2204	TGGT1_010610::2204																					-0.0370253	40.6412	100	3
TGGT1_010610	2237	TGGT1_010610::2237									-0.594618	31.7198	100	2	-0.182537	264.761	100	4	-0.221946	120.757	100	3	0.0665639	394.273	100	8
TGGT1_010610	2238	TGGT1_010610::2238																	-0.269522	129.559	100	6	0.249468	48.0872	100	3
TGGT1_010830	237	TGGT1_010830::237													-0.114319	14.7145	100	3
TGGT1_010840	74	TGGT1_010840::74																	0.539137	61.1432	100	2
TGGT1_010840	147	TGGT1_010840::147																					0.227171	26.1833	100	2
TGGT1_010840	173	TGGT1_010840::173	-0.140899	39.712	100	6	-0.0829484	17.0984	96	2									-0.146756	29.7991	100	2
TGGT1_010840	176	TGGT1_010840::176	0.248945	18.9056	100	15	-0.00547972	47.5903	94	2									-0.0571267	162.944	100	15	0.0360784	30.0479	100	7
TGGT1_010860	119	TGGT1_010860::119													0.0274648	46.9083	100	3					-0.0966458	64.724	100	6
TGGT1_010880	617	TGGT1_010880::617													-0.224767	15.937	94	4					-0.415998	9.67532	100	7
TGGT1_010880	619	TGGT1_010880::619													-1.53614	9.26366	87	2
TGGT1_010900	321	TGGT1_010900::321	0.208768	14.1989	89	2													-0.11579	10.8302	100	3
TGGT1_010900	323	TGGT1_010900::323	0.209005	14.2781	89	4					-0.259552	21.8113	91	5	-0.0369554	63.9874	100	9	-0.181745	10.9939	100	3	-0.146867	105.321	100	5
TGGT1_010900	381	TGGT1_010900::381	0.0613147	47.348	100	14	0.0857721	566.095	100	13	0.0314335	111.434	100	8	-0.0189975	334.392	100	20	0.0715747	63.1787	100	7	-0.237921	168.987	100	10
TGGT1_010900	383	TGGT1_010900::383					-0.0502239	138.986	94	2					-0.0458467	109.235	100	3					-0.201957	64.0687	100	2
TGGT1_010900	425	TGGT1_010900::425																					0.0516476	30.6696	100	5
TGGT1_010900	673	TGGT1_010900::673																	0.847317	9.23576	100	2	0.0488919	28.6783	100	2
TGGT1_010900	1074	TGGT1_010900::1074																	0.590699	9.73633	100	7	-0.469303	13.2902	100	3
TGGT1_010900	1776	TGGT1_010900::1776	0.0848536	19.473	91	4									-0.0696913	29.4889	97	3
TGGT1_010900	1778	TGGT1_010900::1778																					-0.494341	27.1225	89	3
TGGT1_010910	577	TGGT1_010910::577					0.326069	58.5726	100	4													-0.411936	31.7113	100	3
TGGT1_010910	579	TGGT1_010910::579									0.410719	20.2658	100	2	0.176693	47.5525	100	3	0.135239	15.7177	100	3
TGGT1_010910	702	TGGT1_010910::702																	0.679703	15.2505	100	3
TGGT1_011200	181	TGGT1_011200::181	0.315248	17.2845	100	9					-0.184037	11.7607	94	2	-0.703214	93.6417	88	4
TGGT1_011200	183	TGGT1_011200::183	0.104801	55.8914	94	28	1.01497	8.00074	94	2	-0.291492	64.2163	96	14	-0.182295	113.237	100	21					0.423778	20.2465	94	4
TGGT1_011200	187	TGGT1_011200::187	-0.318555	37.2145	91	2									-0.0270124	362.702	96	4					0.521245	79.7125	91	2
TGGT1_011200	212	TGGT1_011200::212									-0.0863109	30.307	100	5									0.228757	55.4869	100	4
TGGT1_011200	221	TGGT1_011200::221	-0.0767964	71.4562	100	45	-0.878368	11.5652	94	9	-0.284287	143.99	100	18	-0.138447	218.825	100	16	0.419454	10.6842	100	8	0.205104	146.245	100	10
TGGT1_011200	222	TGGT1_011200::222	-0.0888379	38.4227	96	9									-0.170038	115.473	100	6	0.299187	14.5527	100	4	0.296135	105.542	100	3
TGGT1_011200	235	TGGT1_011200::235	0.103165	30.4619	100	4					-0.0902113	184.071	100	5	-0.00933862	68.1923	100	5					0.34008	15.2597	96	3
TGGT1_011200	249	TGGT1_011200::249													-0.488649	18.0334	96	4					-0.403765	15.7425	100	2
TGGT1_011200	250	TGGT1_011200::250									-1.41385	9.18387	96	4	-0.562587	18.0334	100	8					-0.114296	11.132	100	2
TGGT1_011200	251	TGGT1_011200::251													-0.188545	13.0896	88	3
TGGT1_011200	254	TGGT1_011200::254									-1.69925	10.1593	100	2
TGGT1_011200	285	TGGT1_011200::285	-0.485615	33.4445	100	2					0.375881	31.2052	100	2					-2.39418	930.607	100	11
TGGT1_011200	287	TGGT1_011200::287																	-2.56718	100.246	89	4
TGGT1_011200	297	TGGT1_011200::297	-0.065779	165.765	100	44	-1.14677	317.479	100	27	-1.28833	716.521	100	18	-0.493761	645.507	100	16	-0.0819477	443.762	100	36	-0.220451	469.11	100	12
TGGT1_011200	300	TGGT1_011200::300	0.0275812	148.306	100	3	-1.17938	249.824	100	2	-1.20464	20.2596	94	4	-0.52483	351.119	100	11	-0.0914468	316.661	100	9	-0.0751376	268.126	100	9
TGGT1_011200	303	TGGT1_011200::303					-1.12593	11.9362	100	5	-1.03922	48.4559	100	5	-0.513303	62.009	100	9	0.225257	46.2067	100	12	0.0481	92.306	100	7
TGGT1_011200	306	TGGT1_011200::306													-0.667729	125.703	91	5	0.229631	41.1942	100	4
TGGT1_011200	348	TGGT1_011200::348																					0.451393	32.7471	89	4
TGGT1_011200	382	TGGT1_011200::382									0.766662	41.236	100	5	-0.186156	21.3667	100	2	0.714853	12.1134	100	2
TGGT1_011200	431	TGGT1_011200::431	0.164998	8.98248	100	6	-0.31978	20.4144	100	15					-0.119797	32.202	100	12	0.272678	12.9922	96	5	0.399151	10.0288	100	7
TGGT1_011350	103	TGGT1_011350::103									-0.529196	11.3431	100	4									0.169173	38.0169	100	7
TGGT1_011390	19	TGGT1_011390::19	-0.102863	10.5359	100	4									0.10667	83.6226	100	3
TGGT1_011390	38	TGGT1_011390::38																					0.759688	55.3843	100	2
TGGT1_011390	56	TGGT1_011390::56	-0.42716	10.8188	100	43	-0.168688	19.0002	91	14	0.0855136	18.9344	100	9	-0.166105	20.4206	100	40	-0.260803	9.49725	100	4	-0.269039	26.0261	100	27
TGGT1_011390	114	TGGT1_011390::114																	-1.42416	39.0591	96	2
TGGT1_011390	120	TGGT1_011390::120																					-0.0648003	550.975	100	4
TGGT1_011390	122	TGGT1_011390::122													-0.19342	63.6384	100	4	0.121826	31.3052	100	5	-0.0670058	273.97	100	2
TGGT1_011390	124	TGGT1_011390::124																					0.34023	19.9995	100	4
TGGT1_011390	130	TGGT1_011390::130																	0.240215	10.4209	100	3	1.14453	60.149	100	4
TGGT1_011390	161	TGGT1_011390::161																	-0.580477	17.7257	91	2
TGGT1_011390	177	TGGT1_011390::177									0.10534	26.2237	100	3	-0.0437539	37.7077	100	12	-0.555384	19.1674	96	7	-0.228067	32.9432	100	6
TGGT1_011390	181	TGGT1_011390::181													0.210202	20.5172	100	5	0.547772	8.81988	94	5
TGGT1_011390	353	TGGT1_011390::353									0.361428	50.4116	100	2	-0.200858	8.19705	100	2	0.0486116	13.6818	100	10	-0.23967	14.0119	100	6
TGGT1_011450	516	TGGT1_011450::516																	0.518012	48.3222	100	4
TGGT1_011480	61	TGGT1_011480::61													0.213546	39.7642	94	3
TGGT1_011480	293	TGGT1_011480::293																					-0.523757	28.8273	100	4
TGGT1_011480	1558	TGGT1_011480::1558																					-0.365114	47.3174	96	5
TGGT1_011510	93	TGGT1_011510::93																					-0.0126659	17.9105	100	12
TGGT1_011570	321	TGGT1_011570::321																	0.801859	19.9253	100	2
TGGT1_011620	113	TGGT1_011620::113													-0.888739	23.7391	100	6					-1.0583	12.4248	100	3
TGGT1_011620	146	TGGT1_011620::146																					0.0317642	17.672	100	3
TGGT1_011620	599	TGGT1_011620::599													-0.497727	14.0584	100	3
TGGT1_011660	74	TGGT1_011660::74																	-0.140648	159.438	100	10	-0.277446	685.843	100	17
TGGT1_011660	117	TGGT1_011660::117																					-0.434684	254.881	100	2
TGGT1_011660	139	TGGT1_011660::139																	-0.11401	40.8966	100	4
TGGT1_011660	173	TGGT1_011660::173													-0.0657131	12.2285	96	6					-0.725199	15.6708	100	5
TGGT1_011660	175	TGGT1_011660::175									0.0029598	9.38714	100	3
TGGT1_011660	277	TGGT1_011660::277																	-0.182028	11.1254	100	2
TGGT1_011660	279	TGGT1_011660::279																	0.230781	14.3694	100	3
TGGT1_011660	342	TGGT1_011660::342																	-0.126827	28.9002	100	4
TGGT1_011660	409	TGGT1_011660::409																	-0.286846	10.9794	100	2
TGGT1_011660	485	TGGT1_011660::485	0.149666	9.08702	94	10	0.325038	69.8282	100	7	0.514221	42.772	94	10	-0.230708	10.1163	100	3	0.417727	29.9776	94	3	0.121977	43.1497	96	4
TGGT1_011660	497	TGGT1_011660::497																					0.12638	11.7275	100	3
TGGT1_011660	530	TGGT1_011660::530					0.240996	322.273	94	4									-0.119775	80.065	100	5
TGGT1_011660	532	TGGT1_011660::532	0.250859	9.89991	100	9	0.309889	247.404	94	4	0.359641	45.1756	100	5	-0.166347	140.29	100	8	-0.109273	78.9323	100	5	-0.248683	97.924	100	7
TGGT1_011660	535	TGGT1_011660::535																					-0.255735	22.1757	100	2
TGGT1_011700	47	TGGT1_011700::47													-0.0552537	23.5181	100	3					-0.332147	12.321	100	2
TGGT1_011720	913	TGGT1_011720::913													0.0556036	22.4794	100	2					0.640185	94.236	100	3
TGGT1_011730	208	TGGT1_011730::208													-0.201649	155.916	100	2					-0.337214	369.558	100	3
TGGT1_011730	1057	TGGT1_011730::1057					-0.262058	15.0068	94	3	0.11068	23.7867	100	3	-0.220212	31.1974	100	10					-0.36438	45.4807	100	7
TGGT1_011730	1079	TGGT1_011730::1079	-0.529755	8.1584	100	6									-0.0921529	212.269	100	6	-0.822902	28.7062	100	2	-0.689392	601.317	100	7
TGGT1_011730	1266	TGGT1_011730::1266																					-0.236292	135.99	100	3
TGGT1_011730	1304	TGGT1_011730::1304													-0.28409	15.8719	100	3					-0.346851	43.2151	100	8
TGGT1_011740	32	TGGT1_011740::32																	-0.184382	36.8175	100	2	-0.118311	48.7798	100	2
TGGT1_011740	39	TGGT1_011740::39	0.1784	33.8906	100	2
TGGT1_011740	100	TGGT1_011740::100																					1.29912	240.315	100	3
TGGT1_011740	103	TGGT1_011740::103																					1.47396	448.138	100	2
TGGT1_011740	105	TGGT1_011740::105													0.394389	50.5952	100	3	-0.178356	123.015	100	8	1.46113	478.394	100	5
TGGT1_011740	111	TGGT1_011740::111	0.0345907	132.964	94	15	-0.129042	486.097	100	13					-0.00599402	42.9225	100	4	-0.0646352	15.7245	94	4	-0.206631	147.955	100	10
TGGT1_011740	112	TGGT1_011740::112	0.16841	132.435	94	6	-0.0761967	229.157	100	4	-0.262872	86.8332	100	3	-0.02835	66.881	100	9	-0.386772	20.3113	100	12	-0.261553	113.489	100	6
TGGT1_011740	113	TGGT1_011740::113	0.175873	124.582	96	13	-0.0372531	186.853	100	9	-0.273207	76.6769	100	6	-0.123786	113.694	100	13	-0.218797	22.7553	100	7	-0.265074	123.357	100	9
TGGT1_011740	124	TGGT1_011740::124																	-0.44485	13.8598	96	5	-0.725109	17.5813	100	7
TGGT1_011750	94	TGGT1_011750::94																	1.30039	9.31008	100	2
TGGT1_011760	279	TGGT1_011760::279													-0.203341	53.5512	100	4					-0.301931	360.287	100	4
TGGT1_011770	238	TGGT1_011770::238													0.117794	18.4312	100	5					0.335716	19.4807	100	4
TGGT1_011800	24	TGGT1_011800::24													-0.0063158	52.8947	100	3	0.459008	49.2634	100	4	0.0409024	84.5552	100	8
TGGT1_011800	26	TGGT1_011800::26					0.12571	11.0448	94	3					0.0356168	30.6485	94	2	0.323212	44.9456	100	2	-0.00571376	82.1776	100	8
TGGT1_011800	37	TGGT1_011800::37																	0.38481	12.4102	100	2	-0.0792801	45.8925	100	8
TGGT1_011800	159	TGGT1_011800::159																	0.158531	28.7969	100	5	0.418845	344.354	100	5
TGGT1_011800	160	TGGT1_011800::160													0.0861464	21.8582	100	9	0.301542	21.0833	100	6	0.307905	205.166	100	11
TGGT1_011800	164	TGGT1_011800::164	-0.211765	8.67038	100	2	-0.011477	61.1212	100	2
TGGT1_011820	123	TGGT1_011820::123									1.54448	12.219	96	6
TGGT1_011850	534	TGGT1_011850::534													0.288251	381.952	100	7
TGGT1_011860	165	TGGT1_011860::165													-1.1949	11.3658	100	2
TGGT1_011860	189	TGGT1_011860::189																	-0.215568	26.9257	100	8	-0.000999068	16.4562	100	2
TGGT1_011860	412	TGGT1_011860::412																	-0.273961	15.5503	100	2	-0.173744	9.8242	100	2
TGGT1_011870	589	TGGT1_011870::589													-0.0650691	65.2428	100	3					0.128863	10.2342	100	3
TGGT1_011870	591	TGGT1_011870::591													0.0548211	65.5511	100	5					0.219912	126.384	100	7
TGGT1_011870	595	TGGT1_011870::595	-0.0325496	9.91585	100	10									-0.204387	14.9892	100	2	-0.064478	34.3705	100	3	-0.184031	18.8654	100	3
TGGT1_011870	945	TGGT1_011870::945													-0.358051	39.4354	100	2	-0.131334	11.9572	100	2
TGGT1_011870	1465	TGGT1_011870::1465																	0.811378	16.1279	100	5	-0.457285	12.7349	100	2
TGGT1_011870	1619	TGGT1_011870::1619																	-0.216159	9.46812	100	3
TGGT1_011870	1670	TGGT1_011870::1670	0.0657505	75.5123	100	6					0.0271784	41.7735	100	2	0.164989	30.0491	96	3	-0.262902	54.0887	100	10	-0.110929	60.7327	100	8
TGGT1_011870	2064	TGGT1_011870::2064																					-0.532153	9.18863	94	5
TGGT1_012000	28	TGGT1_012000::28	0.28187	10.8463	100	9					0.285705	10.551	94	3
TGGT1_012000	561	TGGT1_012000::561													0.264948	76.7326	100	4	0.259847	78.037	100	8	0.921517	72.7508	100	2
TGGT1_012000	977	TGGT1_012000::977																	0.681952	10.1811	96	3
TGGT1_012020	109	TGGT1_012020::109	0.108536	22.551	100	17	0.0661062	53.7306	100	10	-0.0751244	38.3481	100	4	0.10971	67.075	100	4	0.0190376	24.0714	100	6	-0.244733	148.236	100	4
TGGT1_012040	53	TGGT1_012040::53									0.473812	8.45453	100	2
TGGT1_012040	93	TGGT1_012040::93									-0.0815823	9.41796	100	7	0.136733	201.485	96	10	0.184478	10.4956	96	6	-0.0828091	65.3864	100	18
TGGT1_012040	169	TGGT1_012040::169																	0.999013	38.2933	100	2
TGGT1_012040	171	TGGT1_012040::171																	0.981298	37.936	100	2
TGGT1_012060	231	TGGT1_012060::231																	0.570675	21.9704	100	5
TGGT1_012060	235	TGGT1_012060::235													0.210639	9.16599	100	2					0.228205	8.07418	100	3
TGGT1_012080	219	TGGT1_012080::219																	0.0635202	20.165	96	11
TGGT1_012120	717	TGGT1_012120::717									-0.359834	11.4558	94	2					0.103811	20.6594	100	7	0.167916	14.9393	94	6
TGGT1_012120	792	TGGT1_012120::792																	0.854881	8.54865	100	2
TGGT1_012130	50	TGGT1_012130::50																					-0.0892858	8.76942	89	2
TGGT1_012130	52	TGGT1_012130::52																					-0.0340823	148.148	100	9
TGGT1_012130	276	TGGT1_012130::276																	0.11762	9.65499	100	3	0.553789	60.5648	100	2
TGGT1_012130	468	TGGT1_012130::468													0.0351252	8.85905	100	2					-0.509633	11.9605	100	2
TGGT1_012130	618	TGGT1_012130::618													0.0703223	9.69494	91	2					0.1406	11.162	100	3
TGGT1_012130	662	TGGT1_012130::662																					0.303078	12.9017	88	4
TGGT1_012130	663	TGGT1_012130::663																	0.330959	9.47702	96	9	0.369099	32.7817	100	5
TGGT1_012130	723	TGGT1_012130::723									-0.00752718	12.7205	100	5					-0.134081	60.4836	100	6
TGGT1_012130	786	TGGT1_012130::786																	0.101122	11.4817	100	5	0.391554	30.6392	100	3
TGGT1_012130	996	TGGT1_012130::996									-0.110764	47.5113	100	4	0.0616944	243.759	100	4	0.138784	48.0544	100	5	-0.066545	152.293	100	3
TGGT1_012130	997	TGGT1_012130::997									-0.10554	49.2724	100	4	0.0638382	243.503	100	2	0.106299	48.8163	100	3	-0.150032	24.6388	100	3
TGGT1_012130	1597	TGGT1_012130::1597																	0.421133	8.05481	100	2
TGGT1_012140	281	TGGT1_012140::281																					2.97826	9.27273	100	3
TGGT1_012140	309	TGGT1_012140::309																	-0.161038	19.5214	100	12
TGGT1_012170	38	TGGT1_012170::38													0.583876	84.1855	89	2					-0.0111822	10.1669	96	3
TGGT1_012170	41	TGGT1_012170::41	0.188066	9.26458	100	14	0.351105	241.195	94	4	0.119657	46.6024	100	6	0.459442	83.5165	100	22					-0.132124	182.589	100	17
TGGT1_012170	362	TGGT1_012170::362																	0.725676	18.1241	100	4	0.185949	79.472	100	5
TGGT1_012170	1159	TGGT1_012170::1159													0.0986156	18.1418	100	5	0.948894	9.51097	100	2
TGGT1_012190	614	TGGT1_012190::614													-0.17164	9.02337	100	3					0.0303499	22.7468	96	4
TGGT1_012210	150	TGGT1_012210::150													0.323325	32.1173	94	2					0.0830936	126.794	89	2
TGGT1_012210	151	TGGT1_012210::151	0.25661	17.0481	100	5									0.322266	31.6698	94	3	-0.547338	45.8897	100	6	-0.0497121	10.6327	100	5
TGGT1_012210	889	TGGT1_012210::889	-0.336606	26.7981	100	12	0.0485715	43.6869	100	7	0.85789	8.91719	100	4	-0.235635	60.8163	100	12	-0.142273	16.7821	96	13	-0.0692283	169.932	100	27
TGGT1_012210	892	TGGT1_012210::892																					0.378994	50.5751	100	8
TGGT1_012210	896	TGGT1_012210::896	-0.34929	60.916	100	4	0.510346	118.511	100	2	1.55724	59.108	100	4	-0.0456589	121.869	100	5	-0.196812	177.757	100	4	-0.157586	534.654	100	2
TGGT1_012240	318	TGGT1_012240::318																	-0.307819	39.5695	100	3
TGGT1_012240	319	TGGT1_012240::319																	-0.184822	30.4236	100	6
TGGT1_012930	1549	TGGT1_012930::1549																					0.0659258	8.31297	94	3
TGGT1_012940	107	TGGT1_012940::107																	0.0469313	81.1034	100	3
TGGT1_012940	110	TGGT1_012940::110													0.350714	22.7541	100	3	0.0703234	75.7666	100	8	0.590331	437.066	100	12
TGGT1_012940	130	TGGT1_012940::130													0.17174	98.8101	100	3	0.00960347	291.834	100	11
TGGT1_012940	131	TGGT1_012940::131	0.27044	17.4861	100	14	-0.279524	40.2024	100	4	-0.167489	60.9882	100	5	0.133644	100.673	100	5	0.00660725	273.463	100	12	-0.0391761	103.08	100	7
TGGT1_013010	55	TGGT1_013010::55	0.0849385	425.041	100	28	-0.0828347	484.575	100	19	-0.161942	948.514	100	13	0.118927	1199.86	100	18	0.0550184	1369.09	100	22	0.00191979	2250.39	100	26
TGGT1_013010	57	TGGT1_013010::57	-0.0319514	222.545	100	12	-0.0570231	470.055	100	13	-0.330693	73.5836	100	7	-0.0155528	335.143	100	14	0.0425941	1230.14	100	14	-0.0826373	2133.39	100	17
TGGT1_013010	92	TGGT1_013010::92	-0.0373822	14.9054	100	3													0.904956	61.3327	100	8	-0.196977	22.1308	100	2
TGGT1_013010	97	TGGT1_013010::97																	0.858994	26.0665	100	2	0.682735	65.6534	100	6
TGGT1_013010	98	TGGT1_013010::98	0.061267	15.4272	100	2	-0.301119	20.2639	100	3	-0.0930951	20.4815	100	4	-0.0347549	26.6178	100	3	0.97204	61.0821	100	15	0.319966	259.795	100	11
TGGT1_013010	124	TGGT1_013010::124																	0.27219	198.739	100	23	0.010049	21.5659	100	12
TGGT1_013010	132	TGGT1_013010::132	0.447768	9.50364	100	9									0.100364	15.2616	100	2	0.716526	26.1259	100	4	0.134809	143.499	100	3
TGGT1_013090	291	TGGT1_013090::291																	-0.0946706	25.3532	100	2
TGGT1_013120	45	TGGT1_013120::45																					-0.0683457	13.9663	96	9
TGGT1_013120	129	TGGT1_013120::129	0.439407	40.2057	100	2
TGGT1_013120	134	TGGT1_013120::134	0.419781	42.5566	100	15	0.0901166	16.7562	100	7					0.109357	79.0311	100	9	-0.16224	41.4342	100	12	-0.0626653	259.307	100	13
TGGT1_013120	266	TGGT1_013120::266													0.114337	11.0187	100	9
TGGT1_013120	336	TGGT1_013120::336					0.0361489	21.6502	100	3	0.139028	29.1919	100	3	0.141237	33.4333	100	15	0.180076	167.623	94	16	0.0682628	24.1132	100	2
TGGT1_013120	368	TGGT1_013120::368	0.375738	18.9357	100	4	0.43108	54.0654	94	2									0.249014	33.0184	100	3	0.141691	89.7592	100	4
TGGT1_013120	373	TGGT1_013120::373	0.428401	27.2176	100	14	0.264952	53.0296	100	14	0.170341	25.9412	100	5	0.287738	64.4869	100	9	0.167386	68.1142	100	16	0.264383	86.8996	100	9
TGGT1_013120	378	TGGT1_013120::378													0.216369	57.3964	100	3					0.398661	25.7686	94	2
TGGT1_013130	641	TGGT1_013130::641	-0.0965043	18.1799	100	33	-0.16037	90.154	100	14	-0.358653	101.378	100	9	-0.348451	47.8589	100	7					-0.582971	196.658	100	10
TGGT1_013130	647	TGGT1_013130::647	-0.117202	18.1799	100	6
TGGT1_013130	924	TGGT1_013130::924													-0.500814	19.7111	100	2					0.469086	72.4179	100	3
TGGT1_013130	936	TGGT1_013130::936													-0.435815	30.1407	100	3					-0.219162	51.1957	100	4
TGGT1_013150	24	TGGT1_013150::24	-0.266094	167.595	100	67	-1.14145	1689.1	100	37	-0.721676	408.424	100	23	-0.22178	285.584	100	20	-0.782165	117.774	100	21	-0.283233	560.16	100	39
TGGT1_013150	32	TGGT1_013150::32	-0.239577	152.95	100	40	-1.31138	124.39	100	22	-0.612901	157.943	100	14	-0.210044	95.1541	100	15	-0.4294	92.4184	100	31	-0.353076	154.213	100	30
TGGT1_013150	37	TGGT1_013150::37	-0.281582	20.311	100	30	-1.09323	331.725	100	20	-0.607838	87.99	100	19	0.210368	80.2249	100	10	-0.389171	106.452	100	5	-0.147178	249.578	100	6
TGGT1_013150	39	TGGT1_013150::39	-0.174848	17.5428	100	2	-1.01714	252.735	100	12	-0.20001	80.1922	94	11	0.0809077	10.7955	96	5					-0.278376	154.096	94	5
TGGT1_013150	40	TGGT1_013150::40	-0.0966418	119.647	100	22	-1.0137	210.693	100	31	-0.273539	234.221	100	18	0.143941	28.5342	100	9					-0.0892179	54.3633	100	17
TGGT1_013150	56	TGGT1_013150::56									-2.86278	55.1515	100	6					-5.22803	122.255	100	15	-4.9461	319.053	100	40
TGGT1_013180	424	TGGT1_013180::424	-0.345091	13.5247	100	4	0.381773	11.7781	100	2					0.0478047	13.0219	100	3					-0.22801	55.6944	100	4
TGGT1_013180	434	TGGT1_013180::434	-0.0823354	27.7361	100	7	-0.00388523	18.5075	100	2					0.00352168	13.379	100	4	-0.489355	16.7475	100	4
TGGT1_013180	443	TGGT1_013180::443									-0.0561639	32.1417	100	2
TGGT1_013230	95	TGGT1_013230::95													-0.0878157	9.95645	100	10					-0.211567	61.7647	100	5
TGGT1_013230	812	TGGT1_013230::812									-0.0573724	9.25703	100	3	-0.215978	50.8707	100	4					-1.14111	31.7494	100	3
TGGT1_013230	1756	TGGT1_013230::1756	-0.266489	9.18244	100	2					0.452275	20.4987	100	2	0.136689	27.6362	100	4					-0.325675	99.4968	100	2
TGGT1_013230	1757	TGGT1_013230::1757																					-0.173378	43.5488	96	2
TGGT1_013230	1758	TGGT1_013230::1758													0.131292	20.6376	100	2
TGGT1_013230	1760	TGGT1_013230::1760	-0.278514	9.16333	100	4					0.551605	20.4443	96	2									-0.196632	22.3612	100	3
TGGT1_013230	1762	TGGT1_013230::1762													0.00411335	38.3911	100	3
TGGT1_013270	966	TGGT1_013270::966	-0.099862	8.56595	100	10													-3.06347	14.0383	96	6
TGGT1_013270	968	TGGT1_013270::968																	-0.410617	24.4074	96	2
TGGT1_013270	1011	TGGT1_013270::1011																	-1.37885	16.6698	100	2
TGGT1_013270	1216	TGGT1_013270::1216																					-0.348029	8.71856	94	3
TGGT1_013270	1236	TGGT1_013270::1236	-0.204549	14.6803	96	6									-0.0176056	15.8712	100	3					-0.00702405	100.786	100	2
TGGT1_013270	1408	TGGT1_013270::1408																	-0.399869	28.5812	100	5
TGGT1_013270	1508	TGGT1_013270::1508																					-0.566294	67.4879	96	4
TGGT1_013270	1518	TGGT1_013270::1518																	0.000118285	33.8917	100	2	0.638163	17.4698	100	3
TGGT1_013270	1540	TGGT1_013270::1540																	0.212699	8.23074	100	4
TGGT1_013270	1561	TGGT1_013270::1561																	0.264182	13.5907	100	2
TGGT1_013270	2198	TGGT1_013270::2198																					0.439601	65.4129	100	6
TGGT1_013270	2202	TGGT1_013270::2202	-0.274186	14.2374	100	3									0.0734439	52.537	100	4	-0.151769	311.041	100	8	0.462371	460.924	100	7
TGGT1_013270	2212	TGGT1_013270::2212																					0.469605	156.798	100	5
TGGT1_013320	135	TGGT1_013320::135	0.673304	15.9464	100	3					0.708876	300.026	96	9	1.09747	578.038	100	21	0.64425	671.349	100	38	0.736582	488.76	100	16
TGGT1_013320	155	TGGT1_013320::155													0.937477	193.605	100	4
TGGT1_013330	181	TGGT1_013330::181																	-0.519691	25.4723	100	3	-0.255961	27.1412	100	2
TGGT1_013330	496	TGGT1_013330::496																	0.151012	17.6957	100	4	0.449766	16.2266	100	3
TGGT1_013330	803	TGGT1_013330::803																					-0.115217	23.6546	100	2
TGGT1_013330	804	TGGT1_013330::804																					-0.115217	23.6546	100	2
TGGT1_013450	28	TGGT1_013450::28	0.276211	41.5572	100	6													0.127088	50.1458	100	4	0.1826	39.8608	100	2
TGGT1_013450	30	TGGT1_013450::30	0.256742	40.0964	100	12					-0.207962	103.272	100	3	-0.163615	260.25	100	8	0.169457	54.1377	100	15	0.250371	502.33	100	7
TGGT1_013450	175	TGGT1_013450::175													-0.265678	10.3331	100	5
TGGT1_013450	252	TGGT1_013450::252																					-0.277869	21.9646	100	2
TGGT1_013450	255	TGGT1_013450::255									0.307055	28.9636	100	3	0.0754404	20.8962	100	5					-0.445519	90.8226	100	4
TGGT1_013450	256	TGGT1_013450::256					0.342609	10.6888	100	5	0.301574	48.3003	100	10	0.0442776	20.8708	100	10					-0.3624	90.0693	100	9
TGGT1_013450	279	TGGT1_013450::279									0.0333872	128.769	100	2									-0.115321	383.435	100	6
TGGT1_013450	294	TGGT1_013450::294													-0.436989	71.1067	100	6					-0.0978866	61.8077	100	7
TGGT1_013450	367	TGGT1_013450::367																	-0.29359	15.1556	100	3
TGGT1_013450	369	TGGT1_013450::369													-1.23593	75.8618	96	7	-0.242851	25.0112	100	7
TGGT1_013450	382	TGGT1_013450::382									0.0155182	266.958	100	6	-0.0623207	595.97	100	7					0.288118	3557.4	100	13
TGGT1_013450	386	TGGT1_013450::386													0.00298808	24.5891	100	4	0.123907	8.99981	94	7	0.401381	44.1539	100	9
TGGT1_013450	396	TGGT1_013450::396													-0.428475	59.8014	94	4	0.0638147	24.525	100	3	0.602065	64.3605	100	3
TGGT1_013450	398	TGGT1_013450::398																	0.0583504	23.2589	100	5	0.678417	14.5206	100	2
TGGT1_013450	611	TGGT1_013450::611	-0.150606	24.8279	100	16					-0.166871	149.331	94	7	-0.16753	127.375	100	10	-0.428888	30.3516	100	8	-0.320498	107.716	100	12
TGGT1_013450	614	TGGT1_013450::614					0.0434864	29.7845	91	5					0.257682	29.289	100	9	-0.0366703	53.4173	100	26	-0.108606	107.679	100	13
TGGT1_013500	126	TGGT1_013500::126													-0.152484	18.1385	96	6					-0.412312	26.1823	100	6
TGGT1_013500	250	TGGT1_013500::250					-0.0308178	16.8401	100	3	0.119906	12.3743	100	3	0.245619	9.12623	100	5	-0.374875	14.1238	100	9	-0.195434	12.9064	91	7
TGGT1_013500	347	TGGT1_013500::347													-0.103872	17.1464	100	3	0.0821634	36.3554	100	3	1.33231	45.7857	100	7
TGGT1_013510	93	TGGT1_013510::93	-0.314386	9.74259	100	2																	0.131374	25.5269	100	7
TGGT1_013510	129	TGGT1_013510::129																	-0.14755	30.3501	100	2
TGGT1_013510	673	TGGT1_013510::673																					0.0436543	26.6241	100	2
TGGT1_013510	846	TGGT1_013510::846													0.133817	10.4521	100	5	-0.115189	65.6757	100	5	0.284949	66.0383	100	3
TGGT1_013520	803	TGGT1_013520::803																	0.261737	10.8541	100	3
TGGT1_013530	1161	TGGT1_013530::1161																					3.40999	51.8655	100	2
TGGT1_013560	31	TGGT1_013560::31					0.300805	12.7945	100	2					-0.0842166	42.2248	100	4	0.038975	55.2663	100	4	0.220201	177.039	100	6
TGGT1_013560	34	TGGT1_013560::34													-0.0529632	25.7464	100	3	0.0253055	46.1882	100	2	-0.0872871	12.5747	100	3
TGGT1_013560	270	TGGT1_013560::270													-0.0992678	73.2043	100	2
TGGT1_013610	555	TGGT1_013610::555																	0.142455	28.1608	100	6
TGGT1_013620	24	TGGT1_013620::24																	0.01705	711.634	100	30	0.792395	787.968	100	8
TGGT1_013620	32	TGGT1_013620::32																					-0.146466	13.5249	100	3
TGGT1_013620	130	TGGT1_013620::130																	0.170499	76.2084	100	9
TGGT1_013620	131	TGGT1_013620::131																	0.354194	70.6644	100	5
TGGT1_013620	166	TGGT1_013620::166													-0.652143	16.0649	100	4	-0.287681	22.327	100	11	-0.538358	12.1414	100	3
TGGT1_013620	170	TGGT1_013620::170					-0.610939	12.9368	100	5	-0.356799	55.1085	94	10	-0.487229	33.8834	100	7	-0.276519	22.1093	100	17	-0.267276	26.3424	100	12
TGGT1_013620	188	TGGT1_013620::188	0.00167193	43.7931	100	15	-0.369633	33.6538	100	23	0.0248132	192.597	100	18	-0.318894	100.355	100	9	-0.51488	182.252	100	21
TGGT1_013630	719	TGGT1_013630::719																	-1.4146	12.9759	91	2
TGGT1_013640	258	TGGT1_013640::258	-0.232607	20.7972	100	5					-0.506462	45.6223	100	3									-0.194422	156.474	100	10
TGGT1_013650	5	TGGT1_013650::5													0.376998	12.2772	100	10
TGGT1_013650	7	TGGT1_013650::7	0.612204	14.0931	100	17					-0.180782	15.9241	100	2	0.068447	66.2879	100	12	0.138479	23.9147	100	10	0.310353	96.427	100	9
TGGT1_013650	8	TGGT1_013650::8	0.579292	12.3904	100	2									0.0912494	19.0716	94	3	0.292271	8.03157	94	2	0.0995469	18.3489	100	2
TGGT1_013650	78	TGGT1_013650::78																					0.188336	22.2449	100	5
TGGT1_013650	169	TGGT1_013650::169									0.385863	38.8366	91	2
TGGT1_013650	184	TGGT1_013650::184									0.565927	37.7524	91	5	-0.209411	14.5789	100	4					0.129825	10.0834	100	2
TGGT1_013650	187	TGGT1_013650::187													0.388476	14.889	100	2
TGGT1_013680	10	TGGT1_013680::10																	0.332835	25.8966	100	6	0.69348	18.9811	100	2
TGGT1_013680	11	TGGT1_013680::11																	0.267999	50.2474	100	11	0.572629	18.8823	100	3
TGGT1_013680	32	TGGT1_013680::32									0.963697	14.7417	100	2					0.28604	409.315	100	73	0.159107	219.359	100	21
TGGT1_013750	527	TGGT1_013750::527																					-0.37881	45.3197	100	3
TGGT1_013770	233	TGGT1_013770::233	0.0267786	9.28583	100	22									-0.197496	9.32589	100	5	-0.608268	14.6738	100	10	0.0540819	29.9349	100	17
TGGT1_013770	240	TGGT1_013770::240	-0.000739268	22.6194	100	3													-0.156138	26.348	100	7
TGGT1_013770	244	TGGT1_013770::244	0.0973344	54.3694	100	22	-0.313389	67.1918	96	8	-0.1007	71.0218	100	13					-0.162847	27.6549	100	28	-0.127449	92.7458	100	15
TGGT1_013770	262	TGGT1_013770::262	-3.53067	21.739	94	2													-0.00174051	326.17	100	31	0.408785	1279.82	100	8
TGGT1_013770	265	TGGT1_013770::265																	0.163531	51.8768	100	3
TGGT1_013770	278	TGGT1_013770::278																	-0.0190653	103.449	100	26	0.462417	37.9241	100	7
TGGT1_013770	340	TGGT1_013770::340	0.24813	20.7347	100	2	-0.227525	16.9599	100	2					0.266477	42.6925	100	2	0.0491742	76.0207	100	14	0.529789	320.189	100	5
TGGT1_013770	341	TGGT1_013770::341																	-0.0839278	32.2057	100	2
TGGT1_013770	538	TGGT1_013770::538																	0.294063	12.6515	100	6	0.412206	14.3364	100	4
TGGT1_013810	103	TGGT1_013810::103													-0.770993	16.6973	100	4
TGGT1_013830	137	TGGT1_013830::137																					-0.603349	44.554	100	3
TGGT1_013830	388	TGGT1_013830::388													-0.0213526	13.8927	100	2
TGGT1_013850	274	TGGT1_013850::274									0.231954	14.2895	100	3	0.164299	28.9813	100	8	0.0824953	14.3408	100	4	-0.108112	65.067	100	7
TGGT1_013850	304	TGGT1_013850::304													-0.068321	27.9057	100	9
TGGT1_013850	713	TGGT1_013850::713													-0.182885	18.594	100	4					-0.219398	33.3087	100	3
TGGT1_013850	1378	TGGT1_013850::1378																					-0.0970739	11.4189	100	2
TGGT1_013860	246	TGGT1_013860::246					0.248384	9.86927	100	3													-0.400639	40.5971	100	5
TGGT1_013860	252	TGGT1_013860::252													0.024285	8.58855	100	9
TGGT1_014000	16	TGGT1_014000::16																	0.0345169	70.4373	100	10	0.947449	114.743	100	4
TGGT1_014000	24	TGGT1_014000::24	0.320584	1112.84	100	119	-0.255516	14981.5	100	47	0.241476	4683.78	100	66	0.156607	3145.34	100	167	-0.030751	2004.11	100	273	-0.0346233	17122.5	100	184
TGGT1_014000	26	TGGT1_014000::26	0.305192	175.703	100	4					0.28518	4093.62	100	8	0.0525281	53.2835	100	4					-0.263572	793.615	100	12
TGGT1_014000	27	TGGT1_014000::27	0.309218	172.537	100	19					0.179941	407.069	100	15	0.0396493	626.077	100	8	-0.0224837	2252.69	100	3	-0.184543	799.081	100	13
TGGT1_014000	36	TGGT1_014000::36																	1.0232	230.559	100	2
TGGT1_014000	42	TGGT1_014000::42									0.801408	20.2955	100	2	0.590924	77.1542	100	16	1.03351	236.996	100	20	0.600138	335.164	100	22
TGGT1_014000	481	TGGT1_014000::481	-0.0801194	315.318	100	45	-0.362407	157.376	100	25	-0.186302	755.081	100	18	-0.354923	605.025	100	68	-1.05712	180.778	100	21	-0.0496782	1914.28	100	79
TGGT1_014000	485	TGGT1_014000::485	-0.112363	178.529	100	11	-0.380345	139.213	100	3	-0.111222	25.832	87	3	-0.359001	929.819	100	23					-0.00935543	1259.38	100	19
TGGT1_014170	65	TGGT1_014170::65	0.208308	16.85	96	3					-0.380346	42.0243	100	3	0.129557	98.37	100	5					0.0486142	80.6649	100	4
TGGT1_014170	66	TGGT1_014170::66	0.212239	19.1351	96	25					-0.305947	44.4372	100	3	0.0735837	106.822	100	6					-0.174265	66.1853	100	9
TGGT1_014170	68	TGGT1_014170::68																					0.0934316	147.522	96	3
TGGT1_014170	343	TGGT1_014170::343													0.196785	17.2677	100	2	-0.397929	15.2879	100	2
TGGT1_014170	367	TGGT1_014170::367	0.00919334	12.6644	100	13	0.216663	29.5413	100	6	1.55468	9.86455	100	2	0.280342	61.3386	100	9	0.363055	185.139	100	13	0.520184	100.316	100	8
TGGT1_014170	507	TGGT1_014170::507													-0.12664	26.9442	100	7	-0.303992	15.7187	96	5
TGGT1_014180	117	TGGT1_014180::117																	-0.160406	13.4598	100	6	1.15173	369.37	100	8
TGGT1_014180	123	TGGT1_014180::123	-0.192364	8.27	100	5									-0.101593	88.0336	100	4					-0.246879	751.413	100	5
TGGT1_014180	136	TGGT1_014180::136	-0.296897	34.6248	100	5									0.644909	20.2355	96	2	-0.253264	133.883	100	14	-0.27262	576.116	100	11
TGGT1_014180	160	TGGT1_014180::160	0.141433	22.3233	100	11					-0.27364	90.8447	100	4	-0.108033	460.901	100	15	-0.237461	71.8314	100	8	0.00576914	418.149	100	17
TGGT1_014250	124	TGGT1_014250::124	-0.0520411	18.8652	100	12	-0.178416	10.9451	100	3	-0.281054	33.939	94	3					-0.100303	19.8487	100	10	-0.115903	11.9404	94	3
TGGT1_014250	127	TGGT1_014250::127									-0.24655	33.976	94	2
TGGT1_014250	128	TGGT1_014250::128	-0.0702284	13.5294	100	2					-0.439168	20.4979	94	2					-0.104402	20.2701	100	4	-0.189532	15.5308	91	2
TGGT1_014280	928	TGGT1_014280::928																					0.262711	9.90874	100	2
TGGT1_014290	23	TGGT1_014290::23																					-0.415592	144.586	100	6
TGGT1_014290	33	TGGT1_014290::33																					0.736564	8.31568	100	4
TGGT1_014290	172	TGGT1_014290::172	0.252761	53.4105	100	10	0.626644	32.1803	100	2	0.312507	63.5793	100	14	0.0943135	429.576	100	5	-0.1161	128.829	100	18	0.0687093	162.139	100	5
TGGT1_014330	60	TGGT1_014330::60																	0.563059	28.458	100	3
TGGT1_014330	80	TGGT1_014330::80									0.261625	41.6403	96	13	0.0296819	10.6483	100	11	-0.122998	27.0247	100	17	0.1845	14.4591	100	9
TGGT1_014330	84	TGGT1_014330::84																	-0.0575747	24.6599	100	3
TGGT1_014330	86	TGGT1_014330::86																					0.00156546	14.4591	100	2
TGGT1_014330	179	TGGT1_014330::179	-0.262852	8.38405	100	4													0.125906	12.8946	100	3	0.955452	17.7032	96	3
TGGT1_014340	333	TGGT1_014340::333																	0.0737165	43.9311	100	5	1.57748	39.3847	100	2
TGGT1_014340	336	TGGT1_014340::336																	0.13773	45.2922	100	4
TGGT1_014340	348	TGGT1_014340::348																	-0.119315	21.5737	100	2
TGGT1_014340	406	TGGT1_014340::406													0.433205	19.6926	100	3	-0.236754	19.3575	100	4
TGGT1_014340	407	TGGT1_014340::407																	-0.285068	19.9838	100	4
TGGT1_014340	408	TGGT1_014340::408													0.461606	19.1827	100	2
TGGT1_014590	9	TGGT1_014590::9													0.16075	33.2333	96	3	0.0346481	14.879	100	2	0.108045	11.5616	94	3
TGGT1_014590	11	TGGT1_014590::11									-0.394419	14.67	100	11	0.151953	36.4388	96	13	0.0104685	21.2366	100	13	0.0715346	16.1383	100	18
TGGT1_014590	16	TGGT1_014590::16													0.364913	49.5529	100	11					0.112795	16.4141	94	9
TGGT1_014590	146	TGGT1_014590::146																					0.882563	67.4216	100	3
TGGT1_014590	187	TGGT1_014590::187	0.290704	68.7364	100	5					-0.393699	112.002	100	2	0.314654	693.546	100	8					-0.0223336	325.75	100	7
TGGT1_014590	188	TGGT1_014590::188	0.335645	75.6737	100	8					-0.285147	208.365	100	4	0.334879	404.596	100	9					-0.0880403	439.309	100	5
TGGT1_014590	191	TGGT1_014590::191	0.295364	69.8686	100	2									-0.322624	23.4276	100	3	0.381131	21.3321	100	2	0.348647	37.0178	100	4
TGGT1_014590	194	TGGT1_014590::194													0.312285	399.922	100	6					0.427234	71.4474	100	10
TGGT1_014590	204	TGGT1_014590::204					-0.119156	16.5993	100	3	0.524983	28.4778	100	3	0.304427	613.476	100	4	-0.0304735	262.323	100	8	0.307248	336.38	100	4
TGGT1_014590	207	TGGT1_014590::207													0.333524	549.304	100	5	0.660488	50.9172	91	4	0.223511	271.849	100	5
TGGT1_014590	257	TGGT1_014590::257																	0.868078	43.9724	100	7
TGGT1_014610	781	TGGT1_014610::781																	0.620989	9.45669	94	2
TGGT1_014610	785	TGGT1_014610::785																	0.608219	9.45669	94	2
TGGT1_014720	102	TGGT1_014720::102																					-0.0646897	12.5451	91	3
TGGT1_014760	308	TGGT1_014760::308													-0.0114129	9.39189	100	3	-0.373529	28.5936	100	5
TGGT1_014770	425	TGGT1_014770::425																	0.166024	16.0258	100	4
TGGT1_014880	99	TGGT1_014880::99																	0.106864	13.82	100	6
TGGT1_014880	278	TGGT1_014880::278																	0.0745408	12.166	100	5
TGGT1_014880	281	TGGT1_014880::281																	0.0534938	12.1926	100	9	0.898472	24.1324	100	4
TGGT1_014880	380	TGGT1_014880::380																	0.419097	22.409	100	2
TGGT1_014880	438	TGGT1_014880::438													0.0576866	12.6465	100	4					0.210774	10.5286	100	8
TGGT1_014910	28	TGGT1_014910::28													-0.0476567	19.1899	96	4
TGGT1_014910	368	TGGT1_014910::368													0.0441335	32.6654	100	7
TGGT1_014920	136	TGGT1_014920::136													-0.387097	59.4031	100	9	-0.112278	27.0301	100	4
TGGT1_014920	139	TGGT1_014920::139	-0.482488	17.8639	100	5									-0.350572	59.4031	100	2	-0.288269	16.8937	100	2
TGGT1_014920	141	TGGT1_014920::141													-0.486143	11.108	100	2
TGGT1_014920	142	TGGT1_014920::142	-1.20561	14.3509	96	5					-0.251174	30.6726	100	3	-0.407981	22.9657	100	7	-0.411675	24.3022	100	4
TGGT1_014920	144	TGGT1_014920::144													-0.38482	21.311	100	5
TGGT1_014920	146	TGGT1_014920::146	-1.22894	12.1538	91	3									-0.513486	10.4611	100	5
TGGT1_014920	154	TGGT1_014920::154	-1.18318	18.3461	100	4					-0.378906	25.5694	100	8	-0.378884	46.7083	100	16
TGGT1_014920	159	TGGT1_014920::159													-0.0313916	10.5368	96	8
TGGT1_014920	175	TGGT1_014920::175	0.378391	24.0471	100	6	-0.385228	97.5357	100	6	-0.453154	92.2314	100	8	0.146854	194.292	100	13
TGGT1_014920	177	TGGT1_014920::177	-0.0641956	31.1868	100	4	-0.37643	22.7872	91	2	0.200151	189.75	100	4	0.105682	191.441	100	13	1.08594	17.4195	100	2
TGGT1_014920	186	TGGT1_014920::186	0.880633	86.0705	100	11	-0.332218	144.176	100	8	-0.0577407	309.484	100	9	0.413709	152.337	100	8	0.847527	10.0711	91	3
TGGT1_014920	189	TGGT1_014920::189	0.10317	274.291	100	19	-0.489809	208.109	100	15	-0.092085	816.65	100	12	-0.167912	494.005	100	19	0.082936	33.104	100	14	0.536308	330.249	100	9
TGGT1_014920	191	TGGT1_014920::191	-0.100408	245.239	100	23	-0.775482	244.979	100	9	0.0410715	813.516	100	10	-0.192156	461.568	100	7	0.04187	22.093	100	4
TGGT1_014920	192	TGGT1_014920::192	-0.298619	382.366	100	14	-0.506575	384.436	100	14	-0.0452866	810.491	100	9	-0.155616	468.174	100	8	0.0375665	32.8429	100	10	0.558845	330.249	100	6
TGGT1_014920	196	TGGT1_014920::196													-0.182574	538.821	100	5
TGGT1_014920	214	TGGT1_014920::214									-0.522235	22.5826	100	2	0.0196668	16.6483	96	3
TGGT1_014920	217	TGGT1_014920::217													0.0746484	53.3318	100	3
TGGT1_014920	278	TGGT1_014920::278	-0.00257223	650.651	100	75	-0.231799	1602.92	100	59	-0.216529	1209.32	100	50	0.0500484	1055.93	100	51	0.225229	365.392	100	37	0.703901	493.46	100	36
TGGT1_014920	280	TGGT1_014920::280	0.00461909	276.886	100	9	-0.303169	805.65	100	3	-0.183459	1366.92	100	3	0.0587429	251.526	100	4	0.227482	410.927	100	4
TGGT1_014920	352	TGGT1_014920::352	-0.132402	11.9471	100	16	-0.120067	42.0843	100	7	-0.432651	87.399	100	8	-0.403393	35.2035	100	10	-0.272062	48.2307	100	7
TGGT1_014920	501	TGGT1_014920::501									-0.700731	49.1239	100	6	0.0881319	42.2928	100	7
TGGT1_014930	131	TGGT1_014930::131																	1.46104	15.8964	96	2
TGGT1_014960	97	TGGT1_014960::97																					0.0207007	8.78441	94	6
TGGT1_014960	99	TGGT1_014960::99																					-0.2136	13.0945	94	2
TGGT1_014960	325	TGGT1_014960::325									-0.346559	13.8093	91	4									0.0325537	16.8189	100	4
TGGT1_014960	333	TGGT1_014960::333					-0.134514	22.2504	100	4									0.422175	8.40438	91	12	0.232608	17.016	100	3
TGGT1_014960	399	TGGT1_014960::399	-0.345026	16.8195	100	26	-0.137538	10.0206	96	2	0.264689	94.7933	100	14	0.024408	30.9543	100	11	-0.67467	13.7585	100	6	-0.38293	27.4502	100	10
TGGT1_014960	408	TGGT1_014960::408																					-0.321006	17.777	100	2
TGGT1_014960	416	TGGT1_014960::416									-1.13199	13.7742	94	2
TGGT1_015020	196	TGGT1_015020::196																					0.990033	16.0552	100	3
TGGT1_015020	207	TGGT1_015020::207													-0.4615	10.1017	100	3					-0.623658	49.7357	100	3
TGGT1_015020	210	TGGT1_015020::210	1.01303	30.2215	94	4													0.158147	9.89303	96	2	-0.633368	55.5145	100	4
TGGT1_015060	6	TGGT1_015060::6																	0.411637	28.2545	100	4
TGGT1_015060	10	TGGT1_015060::10																	-0.185061	29.0089	100	4
TGGT1_015060	359	TGGT1_015060::359																					0.281105	9.50927	100	2
TGGT1_015060	394	TGGT1_015060::394																	-0.115924	17.801	100	2
TGGT1_015060	432	TGGT1_015060::432													0.795664	172.669	100	6	-0.0959465	68.8419	100	2	0.525532	129.144	100	4
TGGT1_015060	452	TGGT1_015060::452									-0.590569	29.7867	96	2	0.080884	55.7213	100	4					0.545185	94.4994	100	3
TGGT1_015060	519	TGGT1_015060::519																	0.550104	8.90117	94	2
TGGT1_015060	668	TGGT1_015060::668													0.554204	13.5436	100	3
TGGT1_015060	670	TGGT1_015060::670													0.117022	10.239	100	4					0.617135	13.6541	96	7
TGGT1_015060	725	TGGT1_015060::725																	0.872048	12.2686	100	2
TGGT1_015060	734	TGGT1_015060::734																	0.160415	8.59401	89	2
TGGT1_015060	747	TGGT1_015060::747																					-0.0939572	103.827	100	2
TGGT1_015060	1072	TGGT1_015060::1072																	0.113684	22.7505	100	6
TGGT1_015060	1137	TGGT1_015060::1137													-9.28e-05	9.06501	100	2
TGGT1_015060	1139	TGGT1_015060::1139					-0.0282112	10.3306	89	4
TGGT1_015060	1145	TGGT1_015060::1145													-0.0871817	27.6391	100	3
TGGT1_015060	1146	TGGT1_015060::1146													-0.102255	27.6391	100	2
TGGT1_015060	1148	TGGT1_015060::1148													0.124873	10.8939	100	2
TGGT1_015060	1182	TGGT1_015060::1182																	-0.0949672	20.4034	100	8
TGGT1_015060	1267	TGGT1_015060::1267													0.429457	19.2511	100	7
TGGT1_015060	1284	TGGT1_015060::1284									-0.43461	32.004	87	4
TGGT1_015070	259	TGGT1_015070::259																					0.0254084	20.0082	100	4
TGGT1_015070	905	TGGT1_015070::905													-0.0336286	52.951	100	8					-0.278486	23.7299	100	12
TGGT1_015070	941	TGGT1_015070::941													0.0484949	10.5261	100	2	-0.197433	10.1836	100	4	0.462023	20.3082	100	2
TGGT1_015070	1132	TGGT1_015070::1132																	-0.187491	12.3908	100	4
TGGT1_015080	183	TGGT1_015080::183					-0.132676	13.3549	91	3
TGGT1_015090	244	TGGT1_015090::244																	0.666221	139.373	100	5
TGGT1_015140	22	TGGT1_015140::22																	-0.106033	11.7955	100	9	-0.00915631	8.02838	100	4
TGGT1_015140	1036	TGGT1_015140::1036																					0.316713	27.087	100	2
TGGT1_015160	290	TGGT1_015160::290	-0.248623	17.8974	100	5
TGGT1_015160	649	TGGT1_015160::649					-0.343847	19.0134	94	3													-0.28957	11.8624	100	10
TGGT1_015190	248	TGGT1_015190::248													0.376721	12.9387	100	3					0.684575	9.04764	100	3
TGGT1_015190	250	TGGT1_015190::250																	-0.068266	20.0371	100	5	0.649512	20.1809	100	3
TGGT1_015190	552	TGGT1_015190::552													0.211001	12.5956	100	2	0.129405	14.8545	100	9	0.223547	38.2583	94	3
TGGT1_015190	623	TGGT1_015190::623													-0.0100091	16.0924	100	14					0.0799993	17.8446	100	9
TGGT1_015190	927	TGGT1_015190::927																					0.26379	13.6743	100	2
TGGT1_015190	1020	TGGT1_015190::1020									-0.188119	26.1153	100	4	0.150686	36.1812	100	12	0.00611168	13.7239	100	8	0.00218307	25.5485	100	12
TGGT1_015230	152	TGGT1_015230::152													-0.151961	151.665	100	3					0.334127	2090.36	100	6
TGGT1_015230	182	TGGT1_015230::182	0.114974	216.71	100	38	-0.237527	4108.88	100	28	-0.107539	2504.35	100	23	-0.100864	531.168	100	19	-0.167135	289.518	100	25	-0.253269	1407.77	100	18
TGGT1_015230	186	TGGT1_015230::186					-0.246225	25.9845	100	2													-0.106043	8.59686	100	3
TGGT1_015230	292	TGGT1_015230::292									-0.0378481	256.538	100	4	-0.317671	158.595	100	4					-0.235511	569.577	100	4
TGGT1_015310	194	TGGT1_015310::194									-0.46598	48.2927	100	2					-0.1065	61.4882	100	3
TGGT1_015340	24	TGGT1_015340::24																	-0.31467	12.5488	94	3
TGGT1_015340	25	TGGT1_015340::25																	-0.48829	14.1158	94	6
TGGT1_015340	317	TGGT1_015340::317	-0.0162203	51.0109	100	37	-0.246784	279.571	100	19	-0.0587281	248.49	100	15	0.502701	100.359	100	6					0.0051169	90.3889	100	7
TGGT1_015340	419	TGGT1_015340::419	-0.406603	64.1034	100	14	-0.262827	121.767	100	11	-0.382666	41.1407	96	4	0.36131	21.5107	96	7					-0.196111	100.078	100	9
TGGT1_015340	430	TGGT1_015340::430																	-0.659822	37.3972	100	3
TGGT1_015340	438	TGGT1_015340::438	-0.103343	26.2761	100	15					-0.0129533	24.0437	100	6	0.145777	15.5939	100	7					0.133639	202.493	100	9
TGGT1_015340	487	TGGT1_015340::487																					-0.0716767	48.9697	96	3
TGGT1_015340	492	TGGT1_015340::492																					0.0128525	8.14526	94	2
TGGT1_015340	499	TGGT1_015340::499	-0.132302	55.7392	100	3													0.270371	53.1673	100	4
TGGT1_015340	502	TGGT1_015340::502	-0.126541	64.2118	100	16	-0.224835	77.5089	100	3	-0.160144	99.0976	94	6	0.0777194	16.8587	100	3	0.296234	13.4932	100	4	0.185947	190.452	94	5
TGGT1_015340	504	TGGT1_015340::504	-0.115409	63.1746	100	14									0.194411	54.2612	100	2	0.282093	53.4481	100	3	0.153939	190.452	100	3
TGGT1_015350	299	TGGT1_015350::299																					0.129731	10.6868	100	10
TGGT1_016140	200	TGGT1_016140::200					-0.0670848	23.5806	94	8	0.193607	22.0402	100	6	-0.138811	34.3813	100	6	-0.146183	9.98572	100	7	-0.223678	64.5985	100	7
TGGT1_016140	323	TGGT1_016140::323					-0.0182205	14.6053	100	2
TGGT1_016150	151	TGGT1_016150::151																					0.585512	39.0009	100	8
TGGT1_016150	154	TGGT1_016150::154																					1.01706	37.1952	91	3
TGGT1_016190	44	TGGT1_016190::44	0.772071	9.92771	100	7													0.0379384	15.6556	100	7
TGGT1_016300	486	TGGT1_016300::486									0.042332	44.6475	100	2					0.193213	62.6537	100	9	0.228878	73.2249	100	2
TGGT1_016300	515	TGGT1_016300::515					-0.224104	10.973	100	2	-0.0692395	48.9929	100	4	0.282264	88.8968	100	6	0.13233	66.4099	100	5	0.173744	109.811	100	4
TGGT1_016300	629	TGGT1_016300::629																	0.1303	27.8251	100	2
TGGT1_016330	279	TGGT1_016330::279									0.266407	12.829	100	5	-0.153276	30.1609	100	3					-0.208001	42.6973	100	3
TGGT1_016330	412	TGGT1_016330::412													-0.366004	12.9819	100	3
TGGT1_016330	839	TGGT1_016330::839	-0.0760063	8.02966	96	10									-0.200802	8.71248	94	5					0.16916	27.5027	100	9
TGGT1_016370	98	TGGT1_016370::98													0.37229	34.2131	100	2
TGGT1_016370	102	TGGT1_016370::102									0.655357	8.91471	96	2	0.415391	16.3927	100	5
TGGT1_016370	104	TGGT1_016370::104													0.382342	34.3121	100	3
TGGT1_016370	167	TGGT1_016370::167	0.639705	8.51428	100	14	0.281898	13.496	100	5	1.18158	11.8679	100	5	0.574855	37.3952	96	4					1.14373	31.3559	89	3
TGGT1_016370	341	TGGT1_016370::341													0.820983	8.13538	94	3
TGGT1_016370	486	TGGT1_016370::486					0.877063	43.1475	100	4
TGGT1_016370	489	TGGT1_016370::489					1.21856	22.6947	96	3
TGGT1_016370	586	TGGT1_016370::586	0.668452	9.9604	100	2					-0.249932	66.7781	94	7	0.373534	8.72844	100	3	0.411758	30.8293	100	17
TGGT1_016390	43	TGGT1_016390::43																	-2.27106	16.0738	96	2
TGGT1_016400	2181	TGGT1_016400::2181					0.180602	87.5496	91	3	0.380151	33.5637	100	6	0.382875	27.2981	100	8	1.19272	20.4931	100	4	-0.48107	72.4394	100	8
TGGT1_016400	2184	TGGT1_016400::2184																					-0.644656	19.1004	100	3
TGGT1_016400	2198	TGGT1_016400::2198					0.173243	86.5614	100	5													-0.514493	23.4791	100	3
TGGT1_016400	2203	TGGT1_016400::2203					0.0535297	56.5244	94	3					0.0226871	12.3156	100	5	0.0345988	16.6668	100	2	-0.0852264	16.1231	100	5
TGGT1_016430	364	TGGT1_016430::364	-0.0551989	22.5599	100	7					0.63195	29.7245	100	2									-0.0204778	8.93775	100	2
TGGT1_016430	395	TGGT1_016430::395													0.00399804	40.8168	100	3	0.0407842	12.1355	96	2	-0.159012	32.311	96	2
TGGT1_016430	396	TGGT1_016430::396					0.249862	23.7825	100	2	0.576074	18.7741	100	5	-0.156627	39.6248	100	5	0.0475435	11.626	96	4	-0.271242	20.6414	100	4
TGGT1_016430	398	TGGT1_016430::398													0.0179154	40.0231	100	2					-0.112692	67.4823	100	6
TGGT1_016430	448	TGGT1_016430::448					0.226659	59.548	100	5													-0.0783236	23.2702	91	2
TGGT1_016430	489	TGGT1_016430::489													0.0687078	8.88984	96	3
TGGT1_016430	490	TGGT1_016430::490													0.15517	9.05076	96	4
TGGT1_016430	996	TGGT1_016430::996					1.42099	74.1178	100	4	0.683551	8.44501	100	5	0.0118361	10.9536	100	4	0.0729389	10.5049	100	9	0.103745	28.9289	100	6
TGGT1_016450	757	TGGT1_016450::757	0.223438	9.02717	100	4	-0.23752	14.021	100	3	-0.212245	30.8344	100	9	-0.00230757	34.0659	100	12	-0.343377	28.4935	100	7	0.316962	91.7576	100	15
TGGT1_016450	765	TGGT1_016450::765	-0.0347845	30.7519	100	34	-0.547456	14.3545	100	7	-0.4528	56.9661	100	9	-0.395625	79.5442	100	27	-0.154571	31.9259	100	11	-0.474297	216.665	100	21
TGGT1_016450	820	TGGT1_016450::820	0.29339	11.9684	100	4					0.101584	8.44913	100	3	0.366174	110.902	100	11					-0.0894288	41.1804	100	13
TGGT1_016450	838	TGGT1_016450::838	0.0284937	38.4336	100	3					-0.253976	79.42	100	4	-0.186537	131.828	100	5					0.00433456	386.145	100	6
TGGT1_016450	862	TGGT1_016450::862																	0.308704	16.5818	100	4
TGGT1_016450	890	TGGT1_016450::890													-0.52112	72.293	100	4					-0.118556	43.1217	96	3
TGGT1_016450	894	TGGT1_016450::894																					-0.391997	30.1892	100	2
TGGT1_016450	920	TGGT1_016450::920													-1.12943	8.84151	92	2
TGGT1_016450	922	TGGT1_016450::922																	-0.0856372	28.4258	100	2
TGGT1_016450	981	TGGT1_016450::981	-0.196719	9.94428	100	7	-0.155204	90.373	100	6	-0.0638663	22.7761	100	4	-0.136165	79.0955	100	2					-0.496842	224.013	100	7
TGGT1_016450	995	TGGT1_016450::995																					1.66232	29.1449	96	3
TGGT1_016450	1223	TGGT1_016450::1223																					2.16898	406.788	100	4
TGGT1_016450	1254	TGGT1_016450::1254													-0.794638	37.235	100	3					1.33634	189.014	100	3
TGGT1_016450	1273	TGGT1_016450::1273																	-0.537551	10.2529	100	2
TGGT1_016450	1277	TGGT1_016450::1277													-0.389836	27.7563	100	3	-0.500372	48.5137	89	6	-0.202423	21.9983	100	4
TGGT1_016450	1399	TGGT1_016450::1399	-0.248727	64.6582	100	6
TGGT1_016450	1401	TGGT1_016450::1401	-0.224257	47.2239	100	3					-0.31407	70.1669	100	3
TGGT1_016450	1402	TGGT1_016450::1402	-0.267021	63.8854	100	2					-0.772062	71.6536	91	3	-0.140362	95.0927	100	5					-0.638828	123.464	100	4
TGGT1_016450	1407	TGGT1_016450::1407									-0.430392	73.3539	100	3	-0.220646	80.3846	100	6
TGGT1_016450	1545	TGGT1_016450::1545																					0.701269	137.459	100	6
TGGT1_016570	134	TGGT1_016570::134													0.427589	13.252	100	3
TGGT1_016570	137	TGGT1_016570::137																					-0.284683	21.5441	100	4
TGGT1_016600	739	TGGT1_016600::739																					0.551796	46.5688	100	2
TGGT1_016600	768	TGGT1_016600::768													-0.222615	96.8859	100	2	0.131321	11.6694	100	4	0.169431	138.963	100	4
TGGT1_016610	373	TGGT1_016610::373																					1.34639	19.7496	100	2
TGGT1_016610	635	TGGT1_016610::635																	0.727378	11.3337	96	4
TGGT1_016630	130	TGGT1_016630::130									1.1739	10.5119	96	3	-0.642954	12.9253	91	3					-0.533373	16.3103	100	2
TGGT1_016640	98	TGGT1_016640::98																	0.0723014	27.8055	100	7
TGGT1_016640	104	TGGT1_016640::104																	0.116043	8.1982	96	3
TGGT1_016640	124	TGGT1_016640::124																					-0.565468	8.11233	94	4
TGGT1_016680	130	TGGT1_016680::130									-0.793076	168.205	100	5
TGGT1_016680	132	TGGT1_016680::132									-0.948224	37.4662	100	3
TGGT1_016680	140	TGGT1_016680::140																	0.0282896	30.4734	100	4	-0.579862	73.6315	100	3
TGGT1_016710	46	TGGT1_016710::46					-0.267334	27.5814	100	6	-0.302692	146.243	94	5	-0.32726	44.6484	96	2					-0.0815847	31.3174	89	2
TGGT1_016710	48	TGGT1_016710::48	0.31501	28.3807	94	12	-0.280162	31.8481	100	5	-0.331967	139.965	100	8	-0.210059	43.514	96	6					-0.343454	58.4974	100	5
TGGT1_016710	50	TGGT1_016710::50					-0.256027	35.6795	100	3	-0.480208	32.405	94	2
TGGT1_016720	160	TGGT1_016720::160													-0.117031	53.3632	100	3					0.0745561	63.268	100	2
TGGT1_016720	240	TGGT1_016720::240													0.0215931	13.1026	100	3
TGGT1_016720	243	TGGT1_016720::243													0.00343389	12.5429	100	3
TGGT1_016720	254	TGGT1_016720::254	0.0661448	9.03	100	20	0.129865	69.2162	100	3	0.128039	11.2764	100	5	-0.589368	188.326	100	8	-0.244205	13.4384	100	4	-0.341885	91.9445	100	11
TGGT1_016720	454	TGGT1_016720::454																					-0.148847	13.5411	100	3
TGGT1_016720	463	TGGT1_016720::463													0.167368	37.9315	100	6	0.0628236	9.17676	100	3	0.0679689	30.5983	100	7
TGGT1_016750	248	TGGT1_016750::248																					1.84924	8.30222	94	3
TGGT1_016750	342	TGGT1_016750::342																	-0.185238	16.8535	100	4
TGGT1_016760	180	TGGT1_016760::180																					-1.14241	16.4822	96	2
TGGT1_016760	398	TGGT1_016760::398													0.125252	52.9011	100	2					-0.114994	439.25	100	6
TGGT1_016760	855	TGGT1_016760::855													-0.249787	109.072	100	2
TGGT1_016760	1335	TGGT1_016760::1335					0.128832	16.3988	91	3
TGGT1_016810	90	TGGT1_016810::90																	-0.659805	9.09886	91	2
TGGT1_016810	119	TGGT1_016810::119									-0.246863	10.1165	94	4					-0.579122	12.4369	100	11	0.0298093	9.77838	100	3
TGGT1_016810	126	TGGT1_016810::126																	-0.590468	8.14695	96	5
TGGT1_016810	178	TGGT1_016810::178																					-0.467384	8.46749	96	2
TGGT1_016810	207	TGGT1_016810::207																	-0.47821	23.8097	100	3	1.38151	35.8558	100	2
TGGT1_016810	230	TGGT1_016810::230																					-0.388122	8.09196	100	2
TGGT1_016810	277	TGGT1_016810::277																					0.479572	16.2956	94	4
TGGT1_016810	317	TGGT1_016810::317	-0.120095	32.3105	100	2
TGGT1_016810	319	TGGT1_016810::319	-0.129949	32.6179	100	6					-0.324177	31.4165	89	2	-0.220197	56.3945	100	6	-0.201416	24.2394	100	2	-0.396935	129.841	100	5
TGGT1_016810	341	TGGT1_016810::341													-0.0762128	45.0882	100	2
TGGT1_016810	342	TGGT1_016810::342	-0.181651	9.96485	100	3	0.0404163	111.849	100	10					-0.105229	34.7979	100	7					0.180639	26.9176	100	6
TGGT1_016810	346	TGGT1_016810::346	-0.352877	11.9284	100	3					-0.0468702	36.6758	100	3	-0.128184	36.096	100	2
TGGT1_016810	393	TGGT1_016810::393	0.0652032	26.9159	100	13	0.0558125	86.5367	100	7	0.102633	47.3456	94	4	-0.169334	81.4466	100	11	-0.0414863	12.9028	100	4	-0.691592	124.053	100	12
TGGT1_016810	592	TGGT1_016810::592													-0.899744	44.4952	94	3	-0.242855	22.0371	100	5	-0.0279947	78.8419	100	8
TGGT1_016810	978	TGGT1_016810::978					-0.174869	37.8109	100	3
TGGT1_016810	980	TGGT1_016810::980					-0.0765242	8.72986	100	3	0.196386	39.7273	100	10
TGGT1_016810	988	TGGT1_016810::988									0.293913	15.8154	91	2
TGGT1_016810	1113	TGGT1_016810::1113	-0.0398337	27.9188	100	13					-0.275348	12.2544	94	2	-0.0797286	152.594	100	5					-0.21444	151.425	100	5
TGGT1_016810	1379	TGGT1_016810::1379													-0.0779853	42.5238	100	4					-0.208598	95.2267	100	5
TGGT1_016810	1389	TGGT1_016810::1389													-1.11276	11.2572	96	4					0.170663	9.80906	100	6
TGGT1_016810	1554	TGGT1_016810::1554									0.0390116	18.5003	100	4	-0.110792	49.6312	89	6	-0.567155	14.5162	100	2	-0.396342	87.7744	100	4
TGGT1_016860	300	TGGT1_016860::300																	0.369645	17.3052	100	2	0.884296	83.2294	100	4
TGGT1_016870	827	TGGT1_016870::827																					-0.413687	59.7546	100	13
TGGT1_016870	1600	TGGT1_016870::1600													-0.143503	9.16218	100	3					-0.399331	20.6612	96	7
TGGT1_016890	140	TGGT1_016890::140																					0.163451	21.8915	100	2
TGGT1_016890	253	TGGT1_016890::253	-0.201898	41.5101	100	8	-0.32216	143.211	100	3									-0.413005	25.0443	100	2	-0.465067	96.8416	100	2
TGGT1_016890	254	TGGT1_016890::254	-0.237896	40.4366	100	18	-0.27859	93.7904	100	10	-0.116741	81.0743	100	3	-0.279358	38.0844	100	6	-0.433146	25.1786	100	3	-0.463863	172.563	100	6
TGGT1_016890	328	TGGT1_016890::328																					0.191197	39.6375	100	3
TGGT1_016890	510	TGGT1_016890::510									-0.00624829	16.4865	100	2	-0.281598	66.6994	100	5					-0.383137	47.8067	100	5
TGGT1_016910	54	TGGT1_016910::54									-0.238418	36.549	96	3	0.00765162	265.952	100	12					0.858019	12.8035	100	3
TGGT1_016920	76	TGGT1_016920::76																	0.106291	11.1652	100	6
TGGT1_016920	91	TGGT1_016920::91																	1.43622	11.6199	89	2
TGGT1_016950	45	TGGT1_016950::45													-0.359229	18.9952	100	4	0.583103	21.8185	100	6
TGGT1_016950	49	TGGT1_016950::49																	0.566794	22.0826	100	2
TGGT1_016950	65	TGGT1_016950::65																					0.400941	436.537	100	10
TGGT1_016950	134	TGGT1_016950::134													-0.267993	17.6078	100	4					0.394275	16.3069	100	5
TGGT1_016950	478	TGGT1_016950::478																	-0.526125	8.892	91	3
TGGT1_016950	485	TGGT1_016950::485																	-0.514676	9.06519	91	3
TGGT1_016950	537	TGGT1_016950::537													-0.55776	11.5697	96	3
TGGT1_016950	552	TGGT1_016950::552																	0.27545	9.98599	96	8
TGGT1_016950	554	TGGT1_016950::554																	0.124471	9.74461	96	4
TGGT1_016950	666	TGGT1_016950::666													-0.454684	29.4925	100	5	-0.330706	8.16904	100	2	0.343027	31.8461	100	2
TGGT1_016950	672	TGGT1_016950::672																	0.45386	12.676	100	4	0.348641	31.0366	100	2
TGGT1_016950	835	TGGT1_016950::835													-0.0297183	8.44615	94	3	0.0908992	25.5057	100	13
TGGT1_016970	26	TGGT1_016970::26																					-0.223695	66.9138	100	2
TGGT1_017020	68	TGGT1_017020::68	-0.0989279	19.267	100	3									-0.0513562	45.5923	100	9					-0.283163	52.8071	100	11
TGGT1_017020	168	TGGT1_017020::168													-3.51457	170.528	91	4					0.246684	120.891	100	3
TGGT1_017020	235	TGGT1_017020::235																					-0.0630111	10.1779	96	2
TGGT1_017020	239	TGGT1_017020::239	-0.0217098	19.692	100	10	0.0729071	138.258	100	9	0.288396	46.3232	100	5	-0.130717	196.797	100	9	-0.148454	34.7789	100	6	-0.230247	421.469	100	10
TGGT1_017020	265	TGGT1_017020::265																					-0.78714	66.1117	100	6
TGGT1_017020	273	TGGT1_017020::273	0.198126	10.2045	100	7					-0.0317504	22.6361	100	5	-0.166413	56.2202	100	4					-0.0684718	245.815	100	5
TGGT1_017020	281	TGGT1_017020::281																					-0.206497	11.4605	91	8
TGGT1_017020	392	TGGT1_017020::392													0.223354	20.4919	100	5					0.578128	23.7639	100	4
TGGT1_017020	635	TGGT1_017020::635													-0.114549	574.576	100	4					-0.134532	121.749	100	5
TGGT1_017020	636	TGGT1_017020::636													-0.0830679	272.446	100	3					-0.224055	122.737	94	6
TGGT1_017020	641	TGGT1_017020::641													0.00465203	126.116	100	2					-0.121282	107.552	100	2
TGGT1_017020	832	TGGT1_017020::832									0.770497	40.2602	94	3	-0.581375	17.9531	100	3
TGGT1_017020	980	TGGT1_017020::980																					-0.0751667	12.3915	100	5
TGGT1_017020	981	TGGT1_017020::981													0.00701329	32.7434	100	3					-0.160777	79.9163	100	4
TGGT1_017020	1488	TGGT1_017020::1488																					0.537105	19.4029	100	2
TGGT1_017020	1889	TGGT1_017020::1889																					-0.2266	12.3118	100	3
TGGT1_017020	2392	TGGT1_017020::2392					0.0352598	27.4666	94	2
TGGT1_017020	2752	TGGT1_017020::2752					0.242108	10.4769	100	2					0.230942	19.397	96	11					0.159899	25.1509	100	4
TGGT1_017020	3006	TGGT1_017020::3006													-1.11607	12.9827	100	5
TGGT1_017040	30	TGGT1_017040::30																					-0.371006	13.2737	100	3
TGGT1_017040	49	TGGT1_017040::49													0.27178	19.2826	100	5					-0.364974	12.3122	96	2
TGGT1_017040	822	TGGT1_017040::822																	0.0799474	10.2524	94	2
TGGT1_017040	840	TGGT1_017040::840													-0.554295	26.2179	100	2
TGGT1_017040	1615	TGGT1_017040::1615													-0.462639	11.946	96	2
TGGT1_017040	2308	TGGT1_017040::2308	-0.0414749	12.8556	100	6	-0.299889	245.279	94	4	-0.238113	69.0661	100	3	-0.262726	54.6141	100	3	0.10426	10.1012	100	4
TGGT1_017210	90	TGGT1_017210::90																	0.363049	26.1457	100	2
TGGT1_017220	352	TGGT1_017220::352	0.077411	19.9499	100	9	-0.0478749	125.369	100	5	-0.017644	96.9153	100	3	0.0363649	54.5623	100	4					-0.236874	279.617	100	2
TGGT1_017220	357	TGGT1_017220::357	0.195065	19.4798	100	20	-0.111229	444.028	100	22	0.0491775	104.408	100	9	-0.0472583	78.7851	100	12	-0.183582	37.0953	100	12	-0.262187	298.405	100	17
TGGT1_017230	25	TGGT1_017230::25																					0.222747	13.9937	100	2
TGGT1_017230	38	TGGT1_017230::38													-0.0384922	11.6459	100	2
TGGT1_017290	114	TGGT1_017290::114																	0.207506	12.1023	100	2	-0.713231	43.2352	100	7
TGGT1_017290	116	TGGT1_017290::116																	0.314311	37.069	100	7	1.92631	15.2357	100	2
TGGT1_017290	145	TGGT1_017290::145	0.112892	12.0331	100	5					0.246062	27.3647	100	2	0.0981901	48.8274	100	4	-0.186268	20.7324	100	12	0.387572	40.485	100	2
TGGT1_017290	248	TGGT1_017290::248																	0.0347292	22.5427	100	2
TGGT1_017290	250	TGGT1_017290::250									-0.422582	21.5343	100	2	-0.519752	9.78549	100	2					-0.554905	8.48008	96	2
TGGT1_017290	252	TGGT1_017290::252									-0.437825	22.1191	100	4					-0.0849832	22.4034	100	3	-0.891636	12.6015	100	4
TGGT1_017290	260	TGGT1_017290::260													-0.509099	37.7417	100	3	0.10838	13.5354	100	8	0.0190675	39.435	96	3
TGGT1_017290	468	TGGT1_017290::468																	0.231083	19.134	100	4	0.525068	45.3069	100	3
TGGT1_017290	634	TGGT1_017290::634													0.0912441	29.6406	100	5	0.0775012	37.5841	100	5	0.841454	17.5442	94	5
TGGT1_017320	158	TGGT1_017320::158																	-0.213981	51.5147	100	4
TGGT1_017320	162	TGGT1_017320::162																					-0.174848	242.919	100	3
TGGT1_017320	163	TGGT1_017320::163																					-0.198255	288.865	100	9
TGGT1_017320	290	TGGT1_017320::290																	-0.155327	35.8135	100	2
TGGT1_017320	472	TGGT1_017320::472																					0.0844741	31.915	96	3
TGGT1_017340	587	TGGT1_017340::587	0.237403	107.334	100	3	0.260206	347.204	89	2
TGGT1_017340	590	TGGT1_017340::590	0.217003	103.581	100	21	0.293272	1044.49	94	8	-0.0154789	583.566	100	9	0.070035	226.54	100	6	-0.26286	57.3463	100	4	-0.187146	371.726	100	3
TGGT1_017340	594	TGGT1_017340::594	0.212234	79.7393	100	7	0.229946	347.204	89	4	0.0081025	650.012	100	12	0.00809502	172.205	89	2	-0.18584	179.506	100	6	0.0462462	2411.88	100	4
TGGT1_017350	343	TGGT1_017350::343																					-0.057223	67.4173	100	2
TGGT1_017350	345	TGGT1_017350::345													-0.0277542	33.2965	100	8	0.211472	17.503	100	5	-0.0522679	237.133	100	7
TGGT1_017350	969	TGGT1_017350::969													0.22887	71.6216	100	9	0.0175885	103.159	100	6	0.0357953	102.428	100	12
TGGT1_017350	975	TGGT1_017350::975													0.510181	71.6216	100	3
TGGT1_017350	1008	TGGT1_017350::1008																					-0.0476461	8.82842	100	6
TGGT1_017350	1038	TGGT1_017350::1038																					-0.143987	12.7439	100	4
TGGT1_017350	1188	TGGT1_017350::1188													-0.10271	16.5669	100	3
TGGT1_017430	373	TGGT1_017430::373																					0.238603	24.4477	100	2
TGGT1_017450	84	TGGT1_017450::84	0.0490078	130.52	100	73	0.140424	379.811	100	14	0.0239915	187.254	100	12	-0.289369	601.826	100	26	-0.0983125	56.3383	100	16	-0.298184	1264.32	100	35
TGGT1_017450	178	TGGT1_017450::178									-0.0736833	24.2247	100	2
TGGT1_017450	546	TGGT1_017450::546																	0.0335215	237.988	100	10
TGGT1_017450	603	TGGT1_017450::603																	-0.132617	38.9838	100	12	0.267591	30.4317	100	3
TGGT1_017460	364	TGGT1_017460::364	0.224108	8.43444	100	13									-0.0477079	33.2677	100	11	-0.215524	19.4315	96	9	-0.241443	120.731	100	19
TGGT1_017460	366	TGGT1_017460::366																					-0.244363	117.225	100	9
TGGT1_017460	557	TGGT1_017460::557									-0.0523362	12.3372	100	6	0.0547542	17.9473	100	8					-0.0355133	31.0405	100	9
TGGT1_017460	581	TGGT1_017460::581					-0.469738	8.5882	94	2
TGGT1_017460	583	TGGT1_017460::583	0.117646	73.035	100	53	-0.275951	177.162	100	22	0.00804189	248.741	100	16	-0.170504	302.618	100	24	-0.172126	66.0452	100	27	-0.292815	331.617	100	35
TGGT1_017470	21	TGGT1_017470::21																					0.758257	8.90853	100	2
TGGT1_017470	235	TGGT1_017470::235													0.139825	33.5029	100	3					0.848598	53.0245	100	4
TGGT1_017470	238	TGGT1_017470::238																					-0.00838469	9.36097	100	2
TGGT1_017470	246	TGGT1_017470::246									0.517034	10.5258	100	3	0.0766983	50.2409	100	9
TGGT1_017530	239	TGGT1_017530::239																	-0.0907336	18.9979	100	3
TGGT1_017530	2402	TGGT1_017530::2402					0.156693	66.9679	100	7	0.031485	23.3518	100	5	0.181194	35.8291	100	8	-0.381533	8.21912	100	2	-0.16485	29.9002	100	7
TGGT1_017530	3043	TGGT1_017530::3043					-0.731883	28.0407	91	3	0.390426	35.2865	100	4	-0.0691887	91.15	100	6	-0.307018	45.4326	100	9	-0.182036	97.8892	100	11
TGGT1_017530	3309	TGGT1_017530::3309									0.164055	24.1266	100	2	0.0437694	16.964	100	3					-0.00952797	119.986	100	6
TGGT1_017530	3340	TGGT1_017530::3340																					0.517238	12.9988	94	2
TGGT1_017530	3488	TGGT1_017530::3488									-0.23777	12.0758	100	2					-0.440549	21.1066	100	6	0.0895215	72.7373	100	15
TGGT1_017530	3562	TGGT1_017530::3562																					0.222162	21.8051	100	2
TGGT1_017530	3939	TGGT1_017530::3939																	0.192527	13.9478	100	13	0.0562013	36.7183	100	3
TGGT1_017550	41	TGGT1_017550::41	-0.108735	100.456	100	59	-0.900495	507.011	100	15	-0.745612	418.137	100	19	-0.111478	901.033	100	32	-0.228739	71.9764	100	18	0.236518	276.577	100	13
TGGT1_017550	52	TGGT1_017550::52					-0.0907636	9.20261	94	4	0.0450815	24.9217	96	9	-0.00991351	73.6312	100	11					0.875265	11.2382	94	2
TGGT1_017550	56	TGGT1_017550::56	0.189594	22.4787	100	4					-0.509665	80.4847	100	3	0.0318597	22.6698	100	5					0.528979	27.2599	100	3
TGGT1_017550	62	TGGT1_017550::62	0.141729	22.88	100	41	-0.779564	34.8286	94	6	-0.57968	80.1057	100	18	0.118078	204.806	100	32					0.899076	137.548	100	24
TGGT1_017550	65	TGGT1_017550::65	0.0484915	38.6537	100	23					-0.725731	234.91	100	5	-0.191433	53.1085	100	12	0.615812	46.5289	100	7	0.255985	108.249	100	6
TGGT1_017550	70	TGGT1_017550::70	0.270662	35.0748	100	23					-0.807075	788.153	100	21	-0.0335887	153.433	100	14	0.651698	604.185	100	7	0.11676	25.9267	100	8
TGGT1_017550	71	TGGT1_017550::71	-0.0325742	159.164	100	9	-1.65745	269.458	100	8	-1.1213	656.512	100	9	-0.157952	361.48	100	11	0.645109	769.454	100	11	0.233484	282.249	100	8
TGGT1_017550	72	TGGT1_017550::72	-0.0206251	158.602	100	31	-1.72184	194.614	100	8	-1.06363	916.26	100	12	-0.211811	469.236	100	25	0.638554	738.22	100	20	0.263339	370.67	100	13
TGGT1_017550	77	TGGT1_017550::77	0.28701	44.449	100	61	-1.44116	132.145	100	5	-0.786252	376.455	100	15	-0.0878528	989.204	100	35	0.675975	115.559	100	24	0.112162	174.883	100	17
TGGT1_017550	80	TGGT1_017550::80	-0.146952	16.1771	100	20					-1.04031	182.319	94	2	-0.0979395	193.639	100	22					0.388593	108.218	100	17
TGGT1_017550	90	TGGT1_017550::90	0.0510689	1487.27	100	380	-0.729204	11844.2	100	106	-0.478699	3069.63	100	119	0.0390457	10949.8	100	263	0.394927	1465.82	100	86	0.565912	13938.7	100	102
TGGT1_017550	107	TGGT1_017550::107	0.999013	60.7068	100	40	-0.917896	282.95	100	4	-0.230458	275.315	100	13	0.346238	923.54	100	53	0.918615	522.264	100	48	0.780489	1241.75	100	27
TGGT1_017550	112	TGGT1_017550::112	0.306805	691.243	100	157	-1.10221	273.178	100	31	-0.561046	1370.07	100	77	-0.246527	1902.14	100	75	0.0772914	1353.15	100	335	0.41476	1198.63	100	35
TGGT1_017550	117	TGGT1_017550::117	0.169743	144.853	100	23					-0.638981	1048.82	100	16					-0.100772	326.297	100	8	0.166869	902.045	100	10
TGGT1_017550	121	TGGT1_017550::121	0.151774	180.884	100	76	-1.19846	297.957	100	24	-0.643682	628.973	100	29	0.0472838	754.756	100	39	-0.194081	655.114	100	31	0.169768	900.406	100	25
TGGT1_017550	215	TGGT1_017550::215													0.026469	21.8723	100	2					-0.196445	25.9746	94	2
TGGT1_017550	227	TGGT1_017550::227	-0.250788	1485.87	100	185	-0.392901	776.561	100	56	-0.379786	3214.77	100	66	0.135933	4657.06	100	131	-0.0503418	1197	100	89	0.458891	5373.72	100	86
TGGT1_017560	119	TGGT1_017560::119																	0.0157161	17.5229	100	4
TGGT1_017560	138	TGGT1_017560::138																	0.24276	45.043	100	3
TGGT1_017560	234	TGGT1_017560::234																					0.2853	10.1395	100	2
TGGT1_017560	235	TGGT1_017560::235																					0.0615354	16.8526	100	3
TGGT1_017570	198	TGGT1_017570::198													0.955212	8.38368	96	2
TGGT1_017580	22	TGGT1_017580::22	-0.155901	9.65857	100	9	-0.301927	11.1799	94	2	0.244426	27.7373	100	2	0.114988	61.1952	100	9	0.278666	37.6883	100	4	0.375268	92.5224	100	6
TGGT1_017630	15	TGGT1_017630::15	0.423842	24.1895	100	9									0.0796039	26.855	100	3	0.0707044	61.585	100	27	0.325026	82.8224	100	8
TGGT1_017630	59	TGGT1_017630::59																					0.405204	12.1236	100	3
TGGT1_017630	117	TGGT1_017630::117																	0.186063	9.66948	100	2
TGGT1_017630	118	TGGT1_017630::118									-1.04929	10.5476	96	2					0.419676	8.6039	91	2
TGGT1_017630	132	TGGT1_017630::132													0.408561	10.3115	91	2
TGGT1_017630	282	TGGT1_017630::282																	0.391464	10.526	100	6
TGGT1_017630	301	TGGT1_017630::301																	0.552341	20.3448	100	2
TGGT1_017630	388	TGGT1_017630::388													0.124336	14.3689	100	2	-0.0648549	108.698	100	9	0.121996	85.6823	100	3
TGGT1_017630	623	TGGT1_017630::623																	0.831105	8.11273	100	3
TGGT1_017650	133	TGGT1_017650::133																					-0.30079	8.18547	100	2
TGGT1_017680	556	TGGT1_017680::556													-0.429662	8.75972	94	6	-0.0958931	15.0508	100	5
TGGT1_017680	719	TGGT1_017680::719													0.126158	68.2784	100	4	-0.0327362	64.0815	100	4	0.0474001	145.874	100	2
TGGT1_017680	885	TGGT1_017680::885																	-0.398204	15.4418	100	3
TGGT1_017680	932	TGGT1_017680::932					0.0143218	13.9426	100	5					0.105146	20.4561	94	4	-0.0361299	10.2207	100	2	-0.258546	14.7538	94	3
TGGT1_017680	950	TGGT1_017680::950					-0.0722109	25.2974	100	5	0.282113	13.872	100	2					0.0412779	39.0849	100	7	0.115096	86.1965	100	3
TGGT1_017680	1472	TGGT1_017680::1472													0.100072	10.3462	94	2	0.592736	9.10434	100	3	0.379315	29.9347	100	4
TGGT1_017690	59	TGGT1_017690::59																					1.07095	18.4359	100	2
TGGT1_017690	62	TGGT1_017690::62																	-0.0990292	13.1694	100	4	0.941796	53.8226	100	3
TGGT1_017690	202	TGGT1_017690::202																	-0.761627	15.7959	100	5
TGGT1_017690	260	TGGT1_017690::260																					0.0628145	12.4707	96	5
TGGT1_017690	1532	TGGT1_017690::1532																					-0.245493	13.3434	100	2
TGGT1_017690	2036	TGGT1_017690::2036					0.0311234	27.1327	94	2									-0.23538	12.3042	100	9	0.0462845	73.3264	100	7
TGGT1_017690	2106	TGGT1_017690::2106																					0.491991	81.9962	100	3
TGGT1_017690	2379	TGGT1_017690::2379																	0.0606508	8.71505	100	2
TGGT1_017690	2600	TGGT1_017690::2600	0.145133	8.02964	96	3									-0.0448679	90.2866	100	3	0.0277905	47.3572	100	8	0.11138	135.932	100	3
TGGT1_017690	2689	TGGT1_017690::2689																					-0.460382	39.4285	100	2
TGGT1_017700	486	TGGT1_017700::486																					0.719769	16.7835	100	2
TGGT1_017710	166	TGGT1_017710::166													0.214367	21.7331	100	4
TGGT1_017720	195	TGGT1_017720::195													0.157477	26.4328	96	2	-0.180506	13.6057	100	8
TGGT1_017720	199	TGGT1_017720::199					0.0295437	16.2214	94	2
TGGT1_017720	200	TGGT1_017720::200													0.0492589	27.2833	100	10	-0.142048	10.8458	94	3	-0.123476	53.4808	100	15
TGGT1_017720	280	TGGT1_017720::280					0.0710941	380.941	100	6													-0.139949	185.14	100	2
TGGT1_017720	281	TGGT1_017720::281					0.0895193	81.8693	100	6	0.0827203	9.47753	100	3	-0.0195146	45.8459	100	3					-0.130826	312.264	100	8
TGGT1_017720	313	TGGT1_017720::313									0.217487	17.5899	94	3
TGGT1_017720	314	TGGT1_017720::314	0.15347	11.3473	96	5	-0.0806225	16.3875	94	12	0.512255	12.3278	91	4									-0.318545	12.5841	96	4
TGGT1_017720	334	TGGT1_017720::334									0.427003	17.9505	100	4	-0.101007	21.6758	100	9					-0.581433	25.4323	97	6
TGGT1_017720	372	TGGT1_017720::372					0.235301	8.02973	94	3
TGGT1_017720	390	TGGT1_017720::390													-0.0674371	87.0562	100	6					-0.273757	244.266	100	5
TGGT1_017720	601	TGGT1_017720::601									0.0814623	35.1161	100	2									-0.337964	35.6011	100	2
TGGT1_017720	672	TGGT1_017720::672													-0.110075	30.6979	100	8					-0.695156	34.5773	100	4
TGGT1_017720	696	TGGT1_017720::696	0.0340372	10.5676	100	15					0.0761349	26.1997	100	10	-0.0709041	64.9704	100	13					-0.320559	79.3024	100	12
TGGT1_017720	1254	TGGT1_017720::1254																	-0.311944	8.56352	89	2
TGGT1_017720	1255	TGGT1_017720::1255																					0.353435	13.1624	100	3
TGGT1_017720	1278	TGGT1_017720::1278													-0.108483	54.2287	100	8					-0.205203	80.9602	100	6
TGGT1_017720	1556	TGGT1_017720::1556					0.760105	12.9941	100	2
TGGT1_017720	1672	TGGT1_017720::1672	2.47639	9.28812	91	2													-0.165427	12.7626	94	2
TGGT1_017940	1762	TGGT1_017940::1762	-0.161289	121.538	100	8													-0.367164	140.402	100	5
TGGT1_017970	526	TGGT1_017970::526													0.540957	9.48317	96	5
TGGT1_017970	532	TGGT1_017970::532																					0.749767	11.1282	96	3
TGGT1_018010	605	TGGT1_018010::605									0.187709	12.2289	96	2									0.0171289	8.26932	89	4
TGGT1_018030	37	TGGT1_018030::37													0.00025809	17.1139	100	5					-0.350114	21.9881	100	3
TGGT1_018030	123	TGGT1_018030::123																					-0.299169	31.4168	100	2
TGGT1_018030	126	TGGT1_018030::126					0.464352	21.5374	100	2													-0.0518324	10.9946	100	4
TGGT1_018030	217	TGGT1_018030::217													-0.205137	12.8562	94	2	-0.34406	12.5359	100	5	0.523824	37.9071	100	6
TGGT1_018030	223	TGGT1_018030::223													-0.241245	89.6568	100	9					-0.326226	253.294	100	5
TGGT1_018050	132	TGGT1_018050::132	0.203074	89.2561	100	13	0.112023	257.712	100	8	0.35186	362.37	100	7	-0.0192661	1041.26	100	15	0.168658	217.674	100	5	0.034676	1730.51	100	16
TGGT1_018050	143	TGGT1_018050::143													-0.169252	41.8445	100	2	-0.122966	83.2728	100	11	-0.145644	79.9916	100	6
TGGT1_018050	212	TGGT1_018050::212	-0.621926	8.3025	91	4									-0.00834604	118.735	100	6	0.154009	657.367	100	18	0.0382582	196.788	100	12
TGGT1_018050	213	TGGT1_018050::213													0.0253909	118.735	100	4	0.130933	113.246	100	5	0.031856	110.819	100	5
TGGT1_018050	341	TGGT1_018050::341																	-0.224051	12.1405	100	2
TGGT1_018080	231	TGGT1_018080::231													0.0893798	53.8853	100	4					0.103046	115.2	100	4
TGGT1_018080	246	TGGT1_018080::246																	-0.0799506	15.335	100	3
TGGT1_018080	260	TGGT1_018080::260					0.142964	79.0412	94	2	0.223532	116.948	100	3									0.392938	27.1969	100	2
TGGT1_018080	261	TGGT1_018080::261	0.506952	47.5505	100	15	0.363793	349.874	100	15	0.235542	117.644	100	5	0.415051	542.428	100	19	0.0197997	263.465	100	11	0.364685	688.637	100	20
TGGT1_018090	626	TGGT1_018090::626	-0.110707	16.1761	100	7	0.265373	54.0642	100	4	0.0905482	22.1846	100	4	-0.198419	100.271	100	4	-0.363792	45.6063	100	8	-0.307569	146.959	100	3
TGGT1_018090	925	TGGT1_018090::925																	-0.13837	15.0953	100	5
TGGT1_018100	67	TGGT1_018100::67																					1.01525	8.10718	100	7
TGGT1_018100	307	TGGT1_018100::307	-0.021805	50.9372	100	2	-0.00573041	195.562	94	3	0.990971	36.9783	100	2	-0.259167	77.8799	100	7	-0.0279529	94.879	94	9
TGGT1_018100	311	TGGT1_018100::311	0.00366356	21.9154	100	4	-0.272647	36.0173	89	3	1.18091	35.2987	100	3	-0.341051	114.271	100	8					0.0995533	62.8111	100	3
TGGT1_018100	314	TGGT1_018100::314	-0.0261308	48.6408	100	4	-0.28137	75.3095	89	4
TGGT1_018100	315	TGGT1_018100::315													-0.296285	78.0475	100	3	0.203372	90.8214	91	6	0.187387	31.4622	100	2
TGGT1_018100	372	TGGT1_018100::372																	0.258128	11.5136	96	2
TGGT1_018100	376	TGGT1_018100::376	0.352482	15.1775	100	6	-0.0725353	51.2559	100	6					0.110011	49.8753	100	4	0.0866578	22.3106	100	5	-0.322439	62.3962	100	4
TGGT1_018100	377	TGGT1_018100::377	0.378165	28.4622	100	6	-0.108791	52.1354	100	4	0.683123	32.9608	100	2	0.107152	48.7859	100	2					-0.239845	10.2876	94	2
TGGT1_018100	387	TGGT1_018100::387													-0.0707044	1013.72	100	6	-0.23936	328.469	100	4	-0.112866	1647.42	100	10
TGGT1_018100	396	TGGT1_018100::396																	-0.141554	114.346	100	2	0.0821104	85.824	100	2
TGGT1_018100	418	TGGT1_018100::418																	-0.152752	10.4119	96	3
TGGT1_018100	430	TGGT1_018100::430									-0.157452	102.905	94	2
TGGT1_018100	438	TGGT1_018100::438	-0.0994587	20.7584	100	13	-0.0412855	206.656	100	10	0.0158098	88.7341	100	8	-0.0694309	189.422	100	12					-0.361984	217.949	100	28
TGGT1_018100	518	TGGT1_018100::518													-0.0894624	13.4971	100	2					-0.281946	16.5111	100	4
TGGT1_018110	111	TGGT1_018110::111																	-0.265866	8.89758	89	4	-0.319951	25.3517	100	3
TGGT1_018170	263	TGGT1_018170::263													0.0390189	79.9998	100	2
TGGT1_018190	416	TGGT1_018190::416	0.339117	199.426	100	19	0.396482	422.005	100	10	-0.0852367	405.885	100	7	0.47126	382.698	100	21	-0.0690378	419.301	100	19	0.431373	670.432	100	19
TGGT1_018190	418	TGGT1_018190::418	0.359833	203.253	100	99	0.422607	437.439	100	23	-0.126459	425.564	100	29	0.411909	426.69	100	51	-0.0783144	427.454	100	49	0.412131	741.634	100	63
TGGT1_018200	49	TGGT1_018200::49	0.223584	20.2093	94	5
TGGT1_018200	51	TGGT1_018200::51													0.0992763	160.204	94	3					0.0298338	197.942	87	6
TGGT1_018200	94	TGGT1_018200::94																	0.82826	12.4431	100	2
TGGT1_018200	114	TGGT1_018200::114	0.413017	9.52051	94	11	0.448772	12.1116	96	3	0.753193	28.9129	100	8	0.234278	23.2349	100	14	0.100939	26.7185	100	22	0.437679	73.5915	100	33
TGGT1_018200	158	TGGT1_018200::158									0.0775039	11.1774	100	3	0.186987	43.3454	100	13	-0.0246379	41.135	100	13	0.146106	551.677	100	13
TGGT1_018200	180	TGGT1_018200::180																	0.0493222	22.0816	100	4	0.435056	16.4866	96	2
TGGT1_018230	149	TGGT1_018230::149													-0.137183	9.24165	100	2
TGGT1_018230	150	TGGT1_018230::150													0.126049	20.1929	100	2
TGGT1_018230	155	TGGT1_018230::155									0.378112	30.1197	100	4	0.0067849	37.3285	100	11					-0.107279	27.9584	100	5
TGGT1_018230	196	TGGT1_018230::196																					-0.352298	27.5647	94	6
TGGT1_018230	211	TGGT1_018230::211													0.0544792	23.5182	100	4
TGGT1_018280	152	TGGT1_018280::152																					-0.404342	11.7777	94	3
TGGT1_018350	66	TGGT1_018350::66	0.331351	40.4944	100	16	0.685302	382.251	100	16	0.45694	31.0126	100	15	0.514424	85.7395	100	8					0.821862	16.8319	100	2
TGGT1_018350	67	TGGT1_018350::67	0.337028	39.2662	100	4	0.723723	99.4054	100	5
TGGT1_018350	80	TGGT1_018350::80	-0.00486942	8.73462	100	14	0.179797	76.4538	100	12					0.217324	54.2266	94	9
TGGT1_018350	81	TGGT1_018350::81	-0.0870017	8.73462	96	24	0.197969	255.436	100	4	1.1625	29.0916	94	6	0.151772	129.79	100	9					0.638437	22.617	91	2
TGGT1_018350	125	TGGT1_018350::125													0.0596971	17.873	100	6
TGGT1_018350	217	TGGT1_018350::217	0.669251	18.5451	100	8									0.656075	158.829	100	9
TGGT1_018350	224	TGGT1_018350::224									0.336323	50.5123	91	2
TGGT1_018350	244	TGGT1_018350::244													0.548178	9.97295	96	2
TGGT1_018350	328	TGGT1_018350::328					0.64276	14.5097	100	4
TGGT1_018360	44	TGGT1_018360::44									0.438547	17.9743	100	3
TGGT1_018530	371	TGGT1_018530::371																					-0.602667	9.82028	94	4
TGGT1_018530	379	TGGT1_018530::379																					-0.602232	9.7029	94	2
TGGT1_018530	513	TGGT1_018530::513													0.389549	9.41466	97	2
TGGT1_018530	746	TGGT1_018530::746																	-0.505339	9.30563	96	9
TGGT1_018530	1674	TGGT1_018530::1674													-0.436532	13.573	94	3					-0.188607	18.6724	100	2
TGGT1_018530	1676	TGGT1_018530::1676																					-0.341874	27.262	100	2
TGGT1_018530	1834	TGGT1_018530::1834					-0.079959	13.586	94	2
TGGT1_018530	1887	TGGT1_018530::1887																	-0.0142429	14.9282	100	4
TGGT1_018550	480	TGGT1_018550::480																	-1.30883	14.3147	94	3
TGGT1_018550	613	TGGT1_018550::613																	-0.527017	19.7889	100	3
TGGT1_018550	661	TGGT1_018550::661																	-1.34946	82.6031	100	3	-0.29841	91.1618	100	4
TGGT1_018550	1027	TGGT1_018550::1027																	-0.527789	11.7322	100	3
TGGT1_018550	1071	TGGT1_018550::1071	-0.18348	8.87593	100	2
TGGT1_018550	1132	TGGT1_018550::1132																					0.0613961	17.0017	100	2
TGGT1_018600	358	TGGT1_018600::358																	-0.403014	10.2033	96	2	-0.249091	69.8053	100	14
TGGT1_018600	422	TGGT1_018600::422													-0.303939	24.4376	100	4					0.216762	16.8508	96	4
TGGT1_018600	426	TGGT1_018600::426													-0.0167377	16.9896	100	6					0.149167	17.3117	96	3
TGGT1_018600	510	TGGT1_018600::510													0.152735	26.9771	100	3
TGGT1_018600	1054	TGGT1_018600::1054																	0.198161	9.00583	100	2
TGGT1_018600	2018	TGGT1_018600::2018									0.101102	22.3562	100	5	0.203574	8.82599	100	10					-0.0914307	27.4709	100	5
TGGT1_018600	2377	TGGT1_018600::2377																					0.0750457	24.1969	100	3
TGGT1_018600	2379	TGGT1_018600::2379									0.40467	13.1353	100	2	0.0364638	71.3345	100	6					-0.161622	53.1836	100	4
TGGT1_018610	246	TGGT1_018610::246	0.250779	9.38761	100	4	-0.307128	112.002	100	4	0.405423	57.9879	100	8	0.285132	108.933	100	8	0.35435	39.158	100	8	0.39353	41.9769	100	4
TGGT1_018620	138	TGGT1_018620::138									-0.0133699	10.0532	100	2	-0.827039	9.21099	100	2	-0.286418	31.428	100	4	0.0740693	15.449	100	3
TGGT1_018620	377	TGGT1_018620::377																	0.519316	10.0758	100	5
TGGT1_018620	387	TGGT1_018620::387													0.137037	11.0615	89	6					-0.0397952	11.436	100	2
TGGT1_018620	413	TGGT1_018620::413	-0.0536538	8.65799	100	4	0.0771363	85.7461	100	7	0.525367	18.059	100	2	0.19329	179.381	100	3	-0.0880164	178.526	100	5	0.647607	138.934	100	4
TGGT1_018630	108	TGGT1_018630::108																					0.6248	19.0426	100	4
TGGT1_018630	146	TGGT1_018630::146																	0.350766	25.1343	100	2
TGGT1_018630	158	TGGT1_018630::158	0.384655	21.4065	100	10	0.271307	41.4677	100	3					0.225445	33.0643	100	3	0.379805	30.0447	100	7	-0.130518	166.721	91	4
TGGT1_018630	161	TGGT1_018630::161	0.322043	20.608	96	5	0.332331	40.4592	100	6	0.186597	107.852	94	5	0.286707	67.6345	100	5	0.327911	32.9963	100	17	-0.0200827	171.725	100	7
TGGT1_018630	263	TGGT1_018630::263																					-4.47932	22.6705	100	2
TGGT1_018630	507	TGGT1_018630::507					1.24757	9.58099	100	4
TGGT1_018650	127	TGGT1_018650::127													1.44166	51.2761	100	3
TGGT1_018670	501	TGGT1_018670::501																					-2.11479	162.426	96	2
TGGT1_018670	1118	TGGT1_018670::1118																					0.322084	15.1866	100	4
TGGT1_018670	1401	TGGT1_018670::1401																					-0.227055	43.3834	96	5
TGGT1_018670	1584	TGGT1_018670::1584																					-0.115285	15.3218	94	5
TGGT1_018690	54	TGGT1_018690::54																	-0.147516	12.6307	100	9
TGGT1_018690	65	TGGT1_018690::65																	0.623776	9.52041	100	2
TGGT1_018690	535	TGGT1_018690::535													0.236444	32.7299	100	8					0.0839103	89.3179	100	12
TGGT1_018760	190	TGGT1_018760::190									-0.698121	12.3516	100	2	-0.229143	8.23765	100	2					-0.391626	22.6765	100	6
TGGT1_018870	32	TGGT1_018870::32																	0.150199	17.3028	100	3
TGGT1_018890	1368	TGGT1_018890::1368									0.239069	9.1797	100	4									0.156714	52.3209	100	3
TGGT1_018890	1409	TGGT1_018890::1409																					-0.0796782	47.4175	100	4
TGGT1_018890	1411	TGGT1_018890::1411					0.215032	21.9563	96	2
TGGT1_018900	639	TGGT1_018900::639																	0.277586	9.06296	100	4
TGGT1_018900	856	TGGT1_018900::856																					0.0533655	8.07501	100	6
TGGT1_018920	314	TGGT1_018920::314									0.112141	16.5765	96	2	0.33981	20.7891	100	6					0.524481	9.42477	100	2
TGGT1_018930	38	TGGT1_018930::38																	0.205482	18.8154	100	4
TGGT1_018930	93	TGGT1_018930::93													0.0268674	29.6323	100	2
TGGT1_018930	96	TGGT1_018930::96													0.0271071	29.6323	100	2					-0.340868	125.076	100	3
TGGT1_018930	128	TGGT1_018930::128																	-0.0409518	10.8807	100	6	-0.218206	12.4266	100	3
TGGT1_018930	189	TGGT1_018930::189																	-0.149285	8.963	100	4
TGGT1_018930	351	TGGT1_018930::351													-0.10938	53.2499	100	4	-0.377796	33.7482	100	8	-0.136194	61.8889	100	9
TGGT1_018930	372	TGGT1_018930::372																	-0.0998579	9.4322	100	4
TGGT1_018930	671	TGGT1_018930::671																	-0.012121	29.7144	100	4
TGGT1_019090	114	TGGT1_019090::114																	-0.228548	9.5998	100	8
TGGT1_019090	115	TGGT1_019090::115																	-0.325315	9.15458	96	5
TGGT1_019090	129	TGGT1_019090::129					0.86729	12.7444	94	4	0.155209	32.4581	91	2
TGGT1_019090	130	TGGT1_019090::130									0.228137	33.5513	91	2
TGGT1_019090	216	TGGT1_019090::216					-0.162329	101.333	100	2	-0.108025	22.5609	96	3	-0.00222849	180.143	100	9	3.93925	15.8538	100	2	-0.0617554	114.305	100	9
TGGT1_019090	246	TGGT1_019090::246													0.165177	19.1267	91	7
TGGT1_019090	249	TGGT1_019090::249																					-1.21191	12.0778	100	3
TGGT1_019150	248	TGGT1_019150::248																					-0.168769	28.2567	100	4
TGGT1_019150	1216	TGGT1_019150::1216																	-0.0945953	9.15388	100	2	0.700286	34.09	100	3
TGGT1_019150	1732	TGGT1_019150::1732													-0.434698	41.1157	100	4					-0.277953	45.2247	100	5
TGGT1_019160	211	TGGT1_019160::211																	-0.501388	9.25637	100	5
TGGT1_019160	550	TGGT1_019160::550																	-0.521555	9.55654	94	2
TGGT1_019160	1537	TGGT1_019160::1537					0.00351816	21.5758	100	3	-0.0862197	11.0439	100	2	-0.134875	10.2078	100	4
TGGT1_019160	1604	TGGT1_019160::1604																	-0.323551	11.1934	100	4
TGGT1_019350	237	TGGT1_019350::237													-0.0520124	9.88575	100	3
TGGT1_019440	126	TGGT1_019440::126					0.02075	21.9628	100	2									-0.0875928	14.8508	100	2
TGGT1_019440	127	TGGT1_019440::127					0.0316831	21.8073	100	2
TGGT1_019440	130	TGGT1_019440::130													-2.23855	15.0635	94	5	-0.0888865	14.4137	100	3	0.189189	33.1297	100	6
TGGT1_019440	258	TGGT1_019440::258													-0.00139164	18.2661	100	7
TGGT1_019450	764	TGGT1_019450::764									0.037031	102.537	100	11	0.754176	12.2577	100	11
TGGT1_019570	177	TGGT1_019570::177													0.124254	63.7958	100	4					0.116502	51.5693	100	3
TGGT1_019570	213	TGGT1_019570::213																	1.06362	19.1837	100	7	0.797161	12.6311	100	2
TGGT1_019570	228	TGGT1_019570::228																					0.525393	22.1754	96	3
TGGT1_019570	232	TGGT1_019570::232																					0.311167	23.8104	100	3
TGGT1_019570	244	TGGT1_019570::244													0.0984934	30.1345	100	7					-0.0255107	37.1572	100	6
TGGT1_019570	301	TGGT1_019570::301																					-0.285556	13.1041	96	2
TGGT1_019570	304	TGGT1_019570::304													0.111436	11.0258	94	4					0.0085212	30.4299	100	5
TGGT1_019570	322	TGGT1_019570::322													0.30689	79.6565	100	13	0.529118	17.5097	100	6	0.148228	166.238	100	17
TGGT1_019710	12	TGGT1_019710::12									1.21492	68.016	94	4	0.170359	19.3665	100	6	0.152807	67.2529	100	9	0.915224	13.2489	100	3
TGGT1_019750	115	TGGT1_019750::115									-0.462281	57.5456	100	4									-0.0944832	98.7571	100	3
TGGT1_019750	134	TGGT1_019750::134					0.647905	9.50816	89	2					-0.0756097	15.1685	100	8					-2.52371	10.299	88	2
TGGT1_019750	677	TGGT1_019750::677																	0.291794	12.7642	100	2	1.45858	23.161	96	6
TGGT1_019750	681	TGGT1_019750::681																					0.993907	101.299	100	2
TGGT1_019750	918	TGGT1_019750::918	0.358236	9.73631	96	2																	0.358216	13.7398	96	2
TGGT1_019750	925	TGGT1_019750::925	0.37349	10.3871	100	7	-0.20812	152.548	100	4	-0.276336	22.4418	94	5	0.1612	8.08825	100	4					0.132011	14.9177	94	4
TGGT1_019750	927	TGGT1_019750::927	0.0541384	22.4431	100	65	-0.197196	370.755	100	31	-0.321654	208.374	100	17	-0.0287591	60.581	100	29	-0.390636	51.9083	100	17	-0.196822	166.361	100	35
TGGT1_019750	931	TGGT1_019750::931					-0.148932	290.973	94	2													-0.18639	23.6259	94	3
TGGT1_019750	957	TGGT1_019750::957																					0.482875	152.748	100	7
TGGT1_019760	188	TGGT1_019760::188					-0.0637442	221.12	100	3	0.045783	71.3366	100	4					0.19039	30.8702	100	3	0.460052	51.927	93	4
TGGT1_020020	79	TGGT1_020020::79																					-0.0294532	312.728	100	3
TGGT1_020020	86	TGGT1_020020::86																	0.0672688	26.8123	96	2	-0.435844	8.8368	94	2
TGGT1_020020	146	TGGT1_020020::146																					0.250168	136.196	94	2
TGGT1_020020	298	TGGT1_020020::298									0.317753	10.5869	94	2	0.474026	58.6913	100	4					-0.102325	109.488	100	5
TGGT1_020020	316	TGGT1_020020::316	-0.378589	14.7338	96	2									0.0645915	240.677	100	16	-0.0772321	369.82	100	28	-0.00444541	408.502	100	20
TGGT1_020020	330	TGGT1_020020::330	-0.00210006	11.7221	100	30	0.00073694	8.78606	94	15	0.101258	23.1797	94	6	0.23929	19.2816	100	28	-0.0792163	15.7026	100	23	0.142856	34.6439	100	39
TGGT1_020020	354	TGGT1_020020::354																	0.113807	12.5566	100	4
TGGT1_020020	356	TGGT1_020020::356																	0.196847	15.7651	100	9	0.369419	31.3832	100	4
TGGT1_020020	444	TGGT1_020020::444																					-0.00962158	130.457	100	3
TGGT1_020020	445	TGGT1_020020::445	0.13696	50.784	100	24	0.0338693	379.186	100	36	0.0716186	192.756	100	15	0.0489831	315.025	100	37	0.0240692	429.657	100	40	-8.85e-05	597.858	100	46
TGGT1_020020	661	TGGT1_020020::661									-0.334577	36.5752	100	9									2.83242	26.1042	88	2
TGGT1_020020	663	TGGT1_020020::663													0.538041	32.5729	94	6					0.351975	49.2047	100	5
TGGT1_020020	671	TGGT1_020020::671													-0.0550576	44.2442	100	7					-0.05636	84.9979	100	8
TGGT1_020020	719	TGGT1_020020::719	0.0476145	26.1066	100	25					-0.0283589	47.2347	100	7	0.12967	212.932	100	12	-0.0461551	32.8422	100	8	-0.0517397	191.087	100	16
TGGT1_020030	51	TGGT1_020030::51													-0.03395	149.533	100	4					0.18663	144.714	100	7
TGGT1_020040	332	TGGT1_020040::332													-0.094803	228.184	100	8
TGGT1_020040	403	TGGT1_020040::403													0.102737	219.158	100	6	0.547381	29.2047	100	5	0.395942	300.747	100	7
TGGT1_020040	418	TGGT1_020040::418																	0.53571	20.4012	100	4	1.09198	12.5455	100	2
TGGT1_020070	294	TGGT1_020070::294																					-0.30493	16.5813	100	5
TGGT1_020070	851	TGGT1_020070::851																					-0.460464	30.2297	100	2
TGGT1_020070	1129	TGGT1_020070::1129	0.225012	9.236	100	4	-0.359258	22.5747	94	4					-0.157256	9.96726	94	2					-0.110011	33.1381	100	3
TGGT1_020070	1130	TGGT1_020070::1130													0.0084353	9.8628	94	2					-0.0837939	31.1959	100	2
TGGT1_020070	1132	TGGT1_020070::1132	0.194112	11.5122	100	8	-0.334745	22.762	94	3	-0.245065	15.2662	100	5									-0.0434965	32.292	100	4
TGGT1_020090	323	TGGT1_020090::323																					0.464414	12.7123	94	4
TGGT1_020170	284	TGGT1_020170::284					0.3634	19.9749	100	3	0.824907	24.9176	96	4					0.123921	102.015	100	8	0.369748	36.2341	100	2
TGGT1_020170	290	TGGT1_020170::290																	0.0287085	17.4087	100	4
TGGT1_020170	1274	TGGT1_020170::1274																	0.5836	13.1419	91	3	0.263053	13.2939	100	3
TGGT1_020170	1275	TGGT1_020170::1275																	0.805154	11.3431	96	3
TGGT1_020170	1452	TGGT1_020170::1452																					0.40671	13.5363	96	2
TGGT1_020170	1766	TGGT1_020170::1766																	-0.185803	9.46254	100	3
TGGT1_020170	1835	TGGT1_020170::1835																	0.324085	17.2384	100	6
TGGT1_020170	1838	TGGT1_020170::1838																	0.243812	17.0398	100	6
TGGT1_020170	1847	TGGT1_020170::1847																	0.447614	32.4315	100	3
TGGT1_020180	97	TGGT1_020180::97	0.072203	27.3054	100	18	0.0598257	50.3434	100	3	-0.0529141	42.7137	100	2	0.100082	109.979	100	15	-0.0154519	53.9247	100	8	-0.039356	125.869	100	23
TGGT1_020180	171	TGGT1_020180::171									0.656359	14.3854	100	2									-0.224207	178.132	100	4
TGGT1_020180	265	TGGT1_020180::265									0.530532	9.96803	96	3									0.507532	19.5157	96	3
TGGT1_020180	980	TGGT1_020180::980																	-0.0940474	9.81701	100	4	0.711365	47.6775	100	4
TGGT1_020190	130	TGGT1_020190::130													-0.344873	37.8315	100	9
TGGT1_020190	226	TGGT1_020190::226	-0.0686325	9.19302	100	7									-0.117169	76.1885	100	9
TGGT1_020190	246	TGGT1_020190::246													-3.81087	21.2789	100	3
TGGT1_020190	368	TGGT1_020190::368	-0.134199	13.0358	96	4	0.0144487	17.9405	100	2					0.0273175	31.5308	100	6
TGGT1_020190	369	TGGT1_020190::369	0.33363	13.0016	96	2
TGGT1_020190	383	TGGT1_020190::383													-0.217188	105.448	100	9
TGGT1_020200	78	TGGT1_020200::78													-1.35472	13.5311	100	3
TGGT1_020200	574	TGGT1_020200::574																	2.65758	35.5189	100	4	3.29819	48.5735	100	2
TGGT1_020200	1391	TGGT1_020200::1391																	3.51008	10.3113	96	2
TGGT1_020330	103	TGGT1_020330::103									0.259534	37.0331	100	3	0.122026	47.0466	100	7					0.157639	31.8712	100	5
TGGT1_020330	104	TGGT1_020330::104									0.190312	39.0931	100	4					0.200259	18.5856	100	2	-0.163342	13.4172	96	2
TGGT1_020330	105	TGGT1_020330::105									0.339471	29.9674	96	3	0.147909	101.361	100	5	0.201097	18.3947	100	2	0.230805	51.0466	100	5
TGGT1_020330	158	TGGT1_020330::158					0.103143	34.221	100	4					-0.409171	153.661	100	8	0.223684	115.823	100	11	0.0255025	79.1669	100	3
TGGT1_020330	208	TGGT1_020330::208													0.516266	49.8255	100	2	0.424865	14.3536	100	4	1.5555	111.4	96	2
TGGT1_020330	221	TGGT1_020330::221																					-0.252971	117.425	100	2
TGGT1_020330	666	TGGT1_020330::666	-0.181217	22.5308	100	4	0.272798	67.9161	100	7					-0.285014	60.3975	100	8					-0.277826	77.3419	100	3
TGGT1_020330	687	TGGT1_020330::687																					-1.39397	8.08913	91	3
TGGT1_020330	1154	TGGT1_020330::1154																					-0.109088	11.6924	94	5
TGGT1_020330	1319	TGGT1_020330::1319																	0.581075	37.1522	100	4
TGGT1_020370	197	TGGT1_020370::197																	0.1497	28.137	94	4
TGGT1_020380	293	TGGT1_020380::293													0.0604464	10.4659	100	2
TGGT1_020410	708	TGGT1_020410::708					-0.316116	28.0342	100	3	-0.490342	12.7211	96	2	-0.176837	33.6156	100	3					-0.0429103	33.5658	100	2
TGGT1_020420	296	TGGT1_020420::296																	0.335371	45.7522	100	4	-0.078966	48.4939	100	4
TGGT1_020580	116	TGGT1_020580::116					-0.230405	9.12121	100	3	-0.130168	8.536	100	2	-0.21948	205.301	100	5	-0.085019	47.3043	100	4	-0.229426	401.063	100	5
TGGT1_020600	117	TGGT1_020600::117									-0.322689	43.8336	100	9	-0.102551	23.7055	100	5	-0.208722	33.6235	100	9	0.0736582	42.2088	100	7
TGGT1_020600	122	TGGT1_020600::122					0.00550132	55.0312	100	3	-0.14462	21.4202	100	4	-0.123226	42.2389	100	13	-0.647029	33.6612	100	7	-0.339445	10.1783	100	5
TGGT1_020640	1495	TGGT1_020640::1495													0.420091	8.48659	100	4
TGGT1_020650	387	TGGT1_020650::387																	0.415878	17.5543	100	5
TGGT1_020650	391	TGGT1_020650::391																					0.653979	56.6265	100	7
TGGT1_020800	41	TGGT1_020800::41	-0.464209	10.9292	96	7	0.161672	49.2252	100	2	0.865416	21.1175	100	4	-0.540326	158.55	100	6					-0.215222	340.602	100	7
TGGT1_020800	309	TGGT1_020800::309					0.0229649	15.715	100	11	0.414035	24.5053	100	9	-0.672263	9.41812	100	4					-1.18994	13.8736	100	5
TGGT1_020810	30	TGGT1_020810::30																					-0.942266	12.0676	100	3
TGGT1_020810	57	TGGT1_020810::57																					-0.244889	141.566	89	2
TGGT1_020810	345	TGGT1_020810::345																					-0.409828	20.3821	100	4
TGGT1_020840	1299	TGGT1_020840::1299					6.88461	2138.4	100	6	-3.38171	33.73	100	3
TGGT1_020890	557	TGGT1_020890::557	0.027831	10.0066	100	10					0.188827	17.1412	100	4	0.00158512	10.1393	100	4					-0.124242	62.4794	100	5
TGGT1_020900	52	TGGT1_020900::52																	0.334902	9.45991	100	4
TGGT1_020910	327	TGGT1_020910::327																	0.239454	25.767	96	3
TGGT1_020910	328	TGGT1_020910::328																	0.197048	14.3236	100	2
TGGT1_020910	524	TGGT1_020910::524																	0.329632	8.85821	100	2
TGGT1_020940	58	TGGT1_020940::58													0.634772	19.6731	100	2
TGGT1_021080	227	TGGT1_021080::227	0.135722	178.402	100	26	-0.351903	505.065	100	18	-0.00427609	364.05	100	13	-0.226368	169.175	100	13	-0.246748	331.723	100	11	-0.327583	565.747	100	20
TGGT1_021080	664	TGGT1_021080::664					-0.216675	48.3918	100	10													-0.535333	11.8265	100	2
TGGT1_021150	367	TGGT1_021150::367	-0.337135	14.5971	96	3	-0.0716743	94.4043	100	3									-1.15444	8.05894	94	2
TGGT1_021150	454	TGGT1_021150::454																	-0.712702	11.4592	100	2
TGGT1_021160	429	TGGT1_021160::429																					-0.465429	8.93522	100	4
TGGT1_021170	608	TGGT1_021170::608																	0.0527594	10.9185	100	4
TGGT1_021170	632	TGGT1_021170::632													-0.0346062	18.051	100	2					-0.369711	23.7669	96	6
TGGT1_021170	949	TGGT1_021170::949																					-0.123708	8.00002	100	2
TGGT1_021170	953	TGGT1_021170::953																					-0.342182	29.6535	100	9
TGGT1_021170	1337	TGGT1_021170::1337					0.171099	61.8654	94	2
TGGT1_021170	1343	TGGT1_021170::1343													0.469653	10.0852	97	4
TGGT1_021170	1362	TGGT1_021170::1362													-0.188358	14.7059	100	3	0.132941	28.4395	100	9
TGGT1_021170	1882	TGGT1_021170::1882	-0.0574782	12.9588	100	25					0.279121	45.3495	100	4	0.150494	11.9987	100	2					-0.020662	89.8968	100	4
TGGT1_021170	1924	TGGT1_021170::1924	0.0539416	34.6271	100	11									-0.0528276	76.7629	100	2	-0.139241	53.2926	100	3	-0.13034	182.099	100	2
TGGT1_021170	2062	TGGT1_021170::2062									-0.027335	18.4164	100	7	0.00655067	30.0675	100	6	0.197255	54.6462	100	8	0.290663	133.221	100	7
TGGT1_021170	2066	TGGT1_021170::2066																					0.360688	29.8812	100	2
TGGT1_021170	2622	TGGT1_021170::2622																					0.122527	17.3149	88	4
TGGT1_021170	2631	TGGT1_021170::2631									-1.21737	20.607	91	2
TGGT1_021290	159	TGGT1_021290::159									0.16075	23.1033	96	4	-0.169305	39.3951	100	3					-0.167813	31.0644	100	2
TGGT1_021290	161	TGGT1_021290::161																					-0.260867	25.6898	96	4
TGGT1_021290	163	TGGT1_021290::163																					-0.100752	30.6174	100	6
TGGT1_021290	182	TGGT1_021290::182																					0.0762486	51.6133	100	3
TGGT1_021290	188	TGGT1_021290::188													-0.244565	19.1244	100	3	-0.414391	9.62661	91	7	0.114364	79.4535	100	8
TGGT1_021290	230	TGGT1_021290::230													0.352486	8.1052	100	3					0.339138	15.8958	100	4
TGGT1_021310	285	TGGT1_021310::285																					-0.593235	9.05524	96	5
TGGT1_021320	73	TGGT1_021320::73																	0.415589	48.3254	100	5	0.858416	25.2581	100	3
TGGT1_021320	457	TGGT1_021320::457													0.0159505	49.0512	100	3	0.240806	44.4708	100	6	0.07434	100.506	100	5
TGGT1_021370	120	TGGT1_021370::120									-0.984941	25.9276	88	3
TGGT1_021370	121	TGGT1_021370::121																	0.195516	22.1233	100	4
TGGT1_021370	838	TGGT1_021370::838																	0.405599	8.58315	100	6
TGGT1_021380	1010	TGGT1_021380::1010	-0.482334	14.3236	100	3					-1.104	9.85411	96	2									-0.450446	41.8891	89	3
TGGT1_021380	1022	TGGT1_021380::1022																					0.391539	249.71	100	4
TGGT1_021380	1024	TGGT1_021380::1024													-0.184375	52.3514	100	2	-0.00554027	259.603	100	12	-0.217203	177.366	100	4
TGGT1_021380	1029	TGGT1_021380::1029	-0.224978	8.37338	100	4													-0.529255	389.388	100	3
TGGT1_021380	1030	TGGT1_021380::1030													-0.0438121	12.9298	100	4	-0.522411	353.227	100	9	0.472268	117.011	100	3
TGGT1_021380	1043	TGGT1_021380::1043																	0.752803	9.04656	100	4
TGGT1_021380	1054	TGGT1_021380::1054	-0.88695	51.7801	100	47	-0.648333	165.772	100	10	0.0435295	93.8719	100	11	-3.36e-06	72.9661	100	7	-0.0567473	182.57	100	32	-0.01665	227.601	100	18
TGGT1_021380	1072	TGGT1_021380::1072																	-0.558408	21.9997	100	5
TGGT1_021380	1106	TGGT1_021380::1106																	-0.432937	49.9572	100	39
TGGT1_021400	409	TGGT1_021400::409																	-0.000729339	11.7761	96	3
TGGT1_021410	164	TGGT1_021410::164																					-0.282071	152.162	100	4
TGGT1_021410	385	TGGT1_021410::385																	0.190988	8.46207	94	4
TGGT1_021410	409	TGGT1_021410::409																	-0.639166	26.9306	100	7	0.06953	99.7735	100	7
TGGT1_021410	572	TGGT1_021410::572													0.132875	9.77051	100	4					0.636873	13.7421	100	2
TGGT1_021410	596	TGGT1_021410::596													0.00761145	14.4772	100	7
TGGT1_021410	606	TGGT1_021410::606													0.113146	38.1344	100	3	-0.13069	23.1523	100	3	0.728882	38.3566	100	3
TGGT1_021410	1012	TGGT1_021410::1012													-0.378653	72.1619	100	5	-0.128372	9.91146	96	4	-0.354101	108.528	100	6
TGGT1_021410	1021	TGGT1_021410::1021									-0.471248	8.54647	96	5	0.39288	12.5189	100	5					-0.324778	20.0104	100	4
TGGT1_021410	1024	TGGT1_021410::1024																	-0.147429	8.05268	100	5
TGGT1_021410	1342	TGGT1_021410::1342													0.0377256	17.0561	100	5					-0.752021	11.7765	100	3
TGGT1_021410	1460	TGGT1_021410::1460																	0.11636	14.2442	96	5
TGGT1_021410	1528	TGGT1_021410::1528	0.188505	19.5196	100	13	0.347706	23.216	100	5	0.230367	49.2831	100	4	0.0701111	32.9927	100	13	-0.0065358	12.7607	100	7	-0.271244	25.1258	100	10
TGGT1_021410	1533	TGGT1_021410::1533	0.236535	15.099	100	4
TGGT1_021410	1536	TGGT1_021410::1536									0.196217	9.90736	94	2
TGGT1_021410	1603	TGGT1_021410::1603													-0.0863672	75.1925	100	5	-0.126155	20.9672	89	6	-0.22769	205.015	100	8
TGGT1_021410	1741	TGGT1_021410::1741													-0.463961	17.0111	100	2					0.117853	10.3495	96	4
TGGT1_021410	1832	TGGT1_021410::1832													0.449546	21.2839	100	5	-0.125719	11.7988	100	3	0.207311	58.8872	100	9
TGGT1_021410	1843	TGGT1_021410::1843																	0.00574864	20.2489	100	7	0.515595	55.543	100	9
TGGT1_021410	1897	TGGT1_021410::1897													-0.588435	76.7924	100	2
TGGT1_021410	1925	TGGT1_021410::1925													0.2664	24.5833	100	2
TGGT1_021410	1926	TGGT1_021410::1926																					0.375447	17.9933	96	5
TGGT1_021410	1929	TGGT1_021410::1929													0.0790212	14.9371	100	2
TGGT1_021410	1940	TGGT1_021410::1940									0.638708	23.8689	94	7	0.459257	33.7872	100	13	0.0397372	8.22719	96	5	0.381336	28.2282	100	8
TGGT1_021410	1953	TGGT1_021410::1953	-0.0275899	24.6778	100	4									0.0381219	77.2795	100	2
TGGT1_021410	1955	TGGT1_021410::1955	-0.0344629	24.5462	100	15	0.044512	12.7915	100	8					0.0364378	44.8195	100	6	-0.0334504	51.2191	100	9	-0.0682875	143.978	100	5
TGGT1_021410	1976	TGGT1_021410::1976													0.218955	10.8566	100	2	0.280975	9.86983	100	13	0.648407	23.4475	94	2
TGGT1_021410	2015	TGGT1_021410::2015									0.23188	13.1311	100	2	-0.0667436	27.8595	100	2					-0.33061	41.8105	100	2
TGGT1_021440	207	TGGT1_021440::207																					0.23796	37.1321	100	5
TGGT1_021470	166	TGGT1_021470::166	0.3001	94.3035	100	65	0.405052	4608.92	100	30	0.593112	61.1692	100	19	0.458606	266.707	100	27					0.621496	68.5355	100	19
TGGT1_021510	101	TGGT1_021510::101																					0.755062	13.6909	100	2
TGGT1_021510	947	TGGT1_021510::947																					-0.403776	14.9649	100	3
TGGT1_021530	38	TGGT1_021530::38									0.332508	27.9497	94	4	0.273393	9.80334	96	4	-0.106489	35.3126	100	10	0.0614833	18.0965	100	7
TGGT1_021530	46	TGGT1_021530::46									0.49955	26.4854	94	8					-0.095584	35.2435	100	3	0.0569985	21.9008	100	2
TGGT1_021530	626	TGGT1_021530::626	0.194457	12.1007	100	48	0.247543	8.80221	100	7	0.260345	150.816	100	30	0.135886	353.052	100	29	-0.0669911	60.1881	100	24	-0.0449536	449.818	100	27
TGGT1_021530	671	TGGT1_021530::671																	0.600263	41.7467	100	4
TGGT1_021530	673	TGGT1_021530::673																	0.613992	47.495	100	6
TGGT1_021550	224	TGGT1_021550::224					-0.0483737	201.87	100	3
TGGT1_021550	246	TGGT1_021550::246	-0.0543366	21.6632	100	4									-0.0904336	107.949	100	7	0.176601	16.3253	96	3	-0.282493	174.881	100	4
TGGT1_021550	257	TGGT1_021550::257	-0.130865	23.3779	100	7	-0.208722	27.9999	94	3	0.0395828	47.6924	94	2	-0.757577	34.4545	96	6	0.0372531	21.7044	100	4	0.0585856	66.0933	100	2
TGGT1_021600	219	TGGT1_021600::219													0.252913	22.8507	100	4					0.170845	12.8048	100	3
TGGT1_021620	115	TGGT1_021620::115																	-0.854519	11.4233	96	3
TGGT1_021620	124	TGGT1_021620::124													-0.107737	17.6928	100	3	0.145858	15.5181	100	6	0.19614	20.5733	96	3
TGGT1_021620	127	TGGT1_021620::127					-0.0772282	32.5086	100	2
TGGT1_021620	128	TGGT1_021620::128	0.273847	10.1605	100	3																	-0.185229	113.938	96	4
TGGT1_021750	120	TGGT1_021750::120																					-0.181633	22.2872	100	2
TGGT1_021760	45	TGGT1_021760::45					3.12169	129.681	96	3	3.09886	29.9256	100	4
TGGT1_021760	256	TGGT1_021760::256					2.35774	35.6142	94	2
TGGT1_021770	413	TGGT1_021770::413					3.55318	42.2904	91	3					-1.51927	22.8728	100	3
TGGT1_021780	139	TGGT1_021780::139	0.36889	8.19212	100	34	-0.179973	87.7253	100	13	0.0149668	17.9092	100	16	0.171119	37.0493	100	5	0.10894	16.4212	100	12	-0.00730029	55.8269	100	15
[truncated: 10,876 more rows]

## Sheet: Quantified_bisphos
Gene	Site in protein	identifier	MBE_RH_IC_NI_FW	wtMax_SN_1	MAX_VISTA_1	spectral_counts_1	KO_RH_IC_NI_REV	wtMax_SN_2	MAX_VISTA_2	spectral_counts_2	KO_RH_IC_FW	wtMax_SN_3	MAX_VISTA_3	spectral_counts_3	MBE_RH_IC_REV	wtMax_SN_4	MAX_VISTA_4	spectral_counts_4	MBE_RH_EC_FW	wtMax_SN_5	MAX_VISTA_5	spectral_counts_5	MBE_RH_EC_REV	wtMax_SN_6	MAX_VISTA_6	spectral_counts_6
ROP5A-I	53	ROP5A-I::53					-0.0897471	38.5747	100	8	2.03105	68.4853	94	20
ROP5A-I	55	ROP5A-I::55					0.544017	9.66768	100	3	3.25885	41.3757	91	4
ROP5A-I	59	ROP5A-I::59					-0.0321071	21.1652	100	4	1.28936	14.2336	94	10
ROP5A-I	73	ROP5A-I::73					-0.109682	38.5747	96	3	2.45499	68.4853	96	27
ROP5A-I	83	ROP5A-I::83																	-1.15276	15.8173	100	7
ROP5A-I	84	ROP5A-I::84																	-1.03545	16.4704	100	9
ROP5A-I	85	ROP5A-I::85																	-1.06672	15.8173	100	2
ROP5A-I	86	ROP5A-I::86																	-0.975702	15.4088	94	2
ROP5A-I	88	ROP5A-I::88																	-0.953611	16.4704	94	4
ROP5A-I	543	ROP5A-I::543	0.288074	17.8889	100	9	-0.673015	152.326	100	14	0.21294	55.1492	100	5	0.90062	35.567	100	2	0.239269	25.4439	100	7	1.04854	17.2459	100	2
ROP5A-I	547	ROP5A-I::547	0.288074	17.8889	100	9	-0.673015	152.326	100	14	0.21294	55.1492	100	5	0.90062	35.567	100	2	0.239269	25.4439	100	7	1.04854	17.2459	100	2
TGGT1_000360	2126	TGGT1_000360::2126					-0.0453828	8.37115	94	4									0.204006	19.5376	100	8
TGGT1_000360	2128	TGGT1_000360::2128					-0.0453828	8.37115	94	4									0.204006	19.5376	100	8
TGGT1_000370	17	TGGT1_000370::17																					-0.124549	8.36122	96	3
TGGT1_000370	22	TGGT1_000370::22																					-0.0348452	9.2709	96	4
TGGT1_000370	23	TGGT1_000370::23																					-0.0716038	8.95683	96	5
TGGT1_000370	24	TGGT1_000370::24																					-0.0714789	9.2709	96	6
TGGT1_000370	25	TGGT1_000370::25																					-0.0643942	8.95683	96	4
TGGT1_000370	566	TGGT1_000370::566																	-0.719708	15.3283	96	4
TGGT1_000370	570	TGGT1_000370::570																	-0.719708	15.3283	96	4
TGGT1_000370	697	TGGT1_000370::697					-0.525936	41.0479	100	4									-0.156822	130.267	100	3
TGGT1_000370	700	TGGT1_000370::700	0.0635057	32.3098	100	17	-0.557573	111.239	100	15	-0.169519	60.5623	100	9	-0.43322	136.198	100	8	-0.168731	158.784	100	28	-0.0394985	1284.33	100	19
TGGT1_000370	701	TGGT1_000370::701	0.0591784	32.3098	100	17	-0.557037	111.239	100	18	-0.169519	60.5623	100	9	-0.433227	136.198	100	7	-0.169296	158.784	100	25	-0.0433519	1284.33	100	19
TGGT1_000370	702	TGGT1_000370::702																	-0.185016	146.759	100	4	-0.0681453	295.565	100	3
TGGT1_000370	727	TGGT1_000370::727					-0.0538499	29.4889	100	2
TGGT1_000370	729	TGGT1_000370::729					-0.0510153	50.3049	100	6									-0.490199	13.5093	100	3
TGGT1_000370	731	TGGT1_000370::731					-0.0614249	19.0779	100	2
TGGT1_000370	732	TGGT1_000370::732					-0.0505987	50.3049	100	6									-0.495686	13.5093	100	4
TGGT1_000370	748	TGGT1_000370::748																	-0.00667656	37.3468	100	20	1.76899	44.9641	100	9
TGGT1_000370	749	TGGT1_000370::749																					1.71657	24.2068	100	6
TGGT1_000370	751	TGGT1_000370::751													-0.080173	18.4596	100	4	-0.351902	35.4473	100	16	0.523583	27.9	100	10
TGGT1_000370	752	TGGT1_000370::752																	0.0550874	37.3468	94	2
TGGT1_000370	753	TGGT1_000370::753													-0.087146	18.4596	100	5	-0.714702	28.0625	100	4	0.230117	27.9	100	3
TGGT1_000370	755	TGGT1_000370::755																					1.79331	38.4283	100	5
TGGT1_000370	756	TGGT1_000370::756																	0.0792586	36.2797	100	9
TGGT1_000370	763	TGGT1_000370::763	-0.124432	21.4431	100	2	-0.0505996	192.36	94	5
TGGT1_000370	764	TGGT1_000370::764	-0.191064	22.331	100	4	-0.067265	192.36	100	5	0.627915	32.3072	100	3	0.203035	178.188	100	11	-0.259911	307.205	100	19	1.22455	402.003	100	14
TGGT1_000370	765	TGGT1_000370::765	-0.195742	22.331	100	7	-0.0526657	192.36	100	12	0.627915	32.3072	100	3	0.210249	178.188	100	12	-0.26144	307.205	100	18	1.25421	402.003	100	10
TGGT1_000370	766	TGGT1_000370::766					-0.0948865	60.4319	100	4									0.428428	8.56641	94	2	1.15047	307.716	100	4
TGGT1_000370	775	TGGT1_000370::775																	-0.547824	13.0556	100	5
TGGT1_000370	777	TGGT1_000370::777																	-0.466847	13.0556	100	4
TGGT1_000370	780	TGGT1_000370::780																	-0.537117	12.7117	100	3	-0.153644	15.4189	100	2
TGGT1_000370	783	TGGT1_000370::783																	-0.47625	12.7117	100	6	-0.153644	15.4189	100	2
TGGT1_000370	834	TGGT1_000370::834	-0.0631318	12.7354	94	3																	-0.208916	14.9451	100	2
TGGT1_000370	836	TGGT1_000370::836																					-0.269754	103.465	100	3
TGGT1_000420	351	TGGT1_000420::351																	-0.603278	13.5385	96	5
TGGT1_000420	355	TGGT1_000420::355																	-0.603779	13.5385	96	6
TGGT1_000450	709	TGGT1_000450::709	0.00809129	10.6797	100	7					-0.165696	14.2167	89	4	0.0108543	40.5814	100	4	-0.576522	22.0807	100	4	-0.0473607	80.6775	100	3
TGGT1_000450	715	TGGT1_000450::715	0.00809129	10.6797	100	7					-0.165696	14.2167	89	4	0.0108543	40.5814	100	4	-0.576522	22.0807	100	4	-0.0473607	80.6775	100	3
TGGT1_000540	712	TGGT1_000540::712																	1.18855	103.801	100	4
TGGT1_000540	715	TGGT1_000540::715																	1.18855	103.801	100	4
TGGT1_000680	690	TGGT1_000680::690																	1.02539	27.9044	100	13
TGGT1_000680	691	TGGT1_000680::691																	1.02539	27.9044	100	13
TGGT1_000730	166	TGGT1_000730::166									-0.501392	10.0341	94	4
TGGT1_000730	176	TGGT1_000730::176									-0.501392	10.0341	94	4
TGGT1_001130	309	TGGT1_001130::309													-1.92586	26.0537	100	4
TGGT1_001130	310	TGGT1_001130::310									1.70358	9.21994	94	3	-1.97542	25.614	100	2					-1.33358	28.6592	96	2
TGGT1_001130	312	TGGT1_001130::312									1.0074	10.5303	94	3	-2.02942	25.614	100	3					-1.34243	28.6592	96	3
TGGT1_001250	720	TGGT1_001250::720	0.161499	26.9439	100	26	0.210715	43.1384	100	5	-0.484626	8.98352	87	2					0.0836253	102.959	100	8	-0.0548555	27.7665	100	5
TGGT1_001250	721	TGGT1_001250::721	0.161499	26.9439	100	26	0.214368	43.1225	100	4									0.0836253	102.959	100	8	-0.0423449	30.7093	100	6
TGGT1_001270	522	TGGT1_001270::522	0.116621	18.1826	100	31	-0.629084	62.4441	100	25	0.470874	21.1216	96	3	0.537073	46.4216	100	5
TGGT1_001270	526	TGGT1_001270::526	0.126753	18.1826	100	30	-0.629084	62.4441	100	25	0.470874	21.1216	96	3	0.537073	46.4216	100	5
TGGT1_001320	262	TGGT1_001320::262																					-0.0685009	8.76656	100	4
TGGT1_001330	116	TGGT1_001330::116					0.273218	17.9032	91	4
TGGT1_001330	137	TGGT1_001330::137					0.273218	17.9032	91	4
TGGT1_001330	218	TGGT1_001330::218													0.198953	12.5573	100	4	-0.15996	20.5769	94	15	-0.130766	21.5427	94	7
TGGT1_001330	221	TGGT1_001330::221																	-0.233103	20.5769	96	18	0.299658	16.7751	94	5
TGGT1_001330	222	TGGT1_001330::222																	-0.164079	20.3284	94	5
TGGT1_001330	223	TGGT1_001330::223																	-0.275877	20.5769	96	13	-0.40764	21.5427	94	4
TGGT1_001330	336	TGGT1_001330::336					-0.184079	44.3537	96	2
TGGT1_001330	408	TGGT1_001330::408																	-0.334028	44.4696	100	11
TGGT1_001330	412	TGGT1_001330::412	-0.105223	17.3419	100	12	0.302477	88.5032	100	4	0.277932	12.666	96	2	-0.202481	58.0161	100	3	-0.494893	108.503	100	18	-0.366438	371.16	100	6
TGGT1_001330	415	TGGT1_001330::415	-0.106453	17.3419	100	5	0.302477	88.5032	100	4	0.277932	12.666	96	2	-0.202481	58.0161	100	3	-0.576575	108.503	100	8	-0.362901	371.16	100	5
TGGT1_001950	184	TGGT1_001950::184					0.0307826	12.5113	100	4					0.175813	8.80821	96	4
TGGT1_001950	189	TGGT1_001950::189					0.0307826	12.5113	100	4					0.174866	8.80821	96	5
TGGT1_001960	115	TGGT1_001960::115					-0.176019	13.228	100	3	-0.317922	11.2216	94	2									-0.0769296	12.9625	100	2
TGGT1_001960	119	TGGT1_001960::119																	-0.263616	13.8551	100	3	0.0611228	21.0038	100	2
TGGT1_001960	123	TGGT1_001960::123					-0.176019	13.228	100	3	-0.368534	11.2216	94	3					-0.263616	13.8551	100	3	0.0163032	21.0038	100	4
TGGT1_001970	226	TGGT1_001970::226																	0.38273	13.6986	100	4
TGGT1_001970	229	TGGT1_001970::229																	0.38273	13.6986	100	4
TGGT1_001970	395	TGGT1_001970::395																	0.113902	8.74012	94	2
TGGT1_001970	399	TGGT1_001970::399																	0.113902	8.74012	94	2
TGGT1_001970	442	TGGT1_001970::442																	0.538685	8.43167	100	3
TGGT1_002010	516	TGGT1_002010::516																	-0.0476658	14.4658	100	9
TGGT1_002010	520	TGGT1_002010::520																	-0.0476658	14.4658	100	9
TGGT1_002020	128	TGGT1_002020::128																	1.01125	10.1795	96	4
TGGT1_002020	130	TGGT1_002020::130																	1.01125	10.1795	96	4
TGGT1_002020	202	TGGT1_002020::202	-0.266002	27.0015	100	24	0.365182	68.9596	100	25	0.638058	21.3243	100	10	0.352697	29.0588	100	11	-0.20288	100.404	100	17	-0.0137251	56.6449	100	18
TGGT1_002020	208	TGGT1_002020::208	-0.266002	27.0015	100	24	0.365182	68.9596	100	25	0.638058	21.3243	100	10	0.352697	29.0588	100	11	-0.202841	100.404	100	20	-0.0137251	56.6449	100	18
TGGT1_002070	493	TGGT1_002070::493																	-0.0511037	36.3926	100	2
TGGT1_002070	510	TGGT1_002070::510																	-0.0574408	36.3926	100	3
TGGT1_002110	117	TGGT1_002110::117																	-0.244977	39.8322	100	2
TGGT1_002110	120	TGGT1_002110::120																	-0.244977	39.8322	100	2
TGGT1_002110	981	TGGT1_002110::981																	0.512025	9.78076	100	3
TGGT1_002110	1146	TGGT1_002110::1146																	-0.115432	12.8645	100	2	0.0653045	15.672	100	2
TGGT1_002110	1151	TGGT1_002110::1151																					0.0653045	15.672	100	2
TGGT1_002150	107	TGGT1_002150::107					0.674244	87.7276	94	3	1.39442	8.74406	91	7	-0.0918713	9.80742	94	5	0.612313	11.5219	94	15
TGGT1_002150	112	TGGT1_002150::112					0.685139	87.7276	94	2	1.40444	8.74406	92	9	-0.0640778	9.80742	94	4	0.61297	11.5219	94	21
TGGT1_002490	74	TGGT1_002490::74													-0.0547052	24.1145	100	4
TGGT1_002490	83	TGGT1_002490::83													-0.0627886	24.1145	100	3
TGGT1_002520	101	TGGT1_002520::101																	0.601306	20.5972	100	3
TGGT1_002520	102	TGGT1_002520::102																	0.601306	20.5972	100	3
TGGT1_002660	227	TGGT1_002660::227																					0.372041	20.5486	100	2
TGGT1_002660	232	TGGT1_002660::232																					0.186875	20.5486	100	4
TGGT1_002730	727	TGGT1_002730::727									-0.419194	35.5597	100	2
TGGT1_002730	729	TGGT1_002730::729									-0.419194	35.5597	100	2
TGGT1_002730	1013	TGGT1_002730::1013																					-0.381498	9.31487	100	4
TGGT1_002730	1014	TGGT1_002730::1014																					-0.381498	9.31487	100	4
TGGT1_002730	1285	TGGT1_002730::1285																					0.0961816	15.669	96	2
TGGT1_002870	739	TGGT1_002870::739																	0.415844	38.5542	100	6	0.842859	11.7879	100	2
TGGT1_002870	741	TGGT1_002870::741																	0.415844	38.5542	100	6	0.842859	11.7879	100	2
TGGT1_002870	844	TGGT1_002870::844													-0.465307	21.5565	100	2					-0.358122	9.95524	96	3
TGGT1_002870	865	TGGT1_002870::865													-0.465307	21.5565	100	2					-0.455356	9.95524	96	4
TGGT1_002870	970	TGGT1_002870::970																	0.219303	76.881	100	8
TGGT1_002870	972	TGGT1_002870::972																	0.207578	76.881	100	9
TGGT1_002870	975	TGGT1_002870::975																	0.213471	76.206	100	11	0.229122	21.0411	91	2
TGGT1_002870	1214	TGGT1_002870::1214																	-0.211158	8.57665	100	10	-1.14298	24.0518	100	3
TGGT1_002870	1215	TGGT1_002870::1215																	-0.211158	8.57665	100	10	-1.14298	24.0518	100	3
TGGT1_002920	642	TGGT1_002920::642																	1.07015	14.9303	96	3
TGGT1_002920	644	TGGT1_002920::644																	1.08669	14.142	96	2
TGGT1_002920	645	TGGT1_002920::645																	1.09544	14.1736	96	4
TGGT1_002920	653	TGGT1_002920::653																	1.08364	14.9303	96	9
TGGT1_002920	906	TGGT1_002920::906									0.202599	18.1401	100	3					-0.183919	9.50794	96	2
TGGT1_002920	908	TGGT1_002920::908	-0.18249	8.55736	96	8					0.264504	21.6062	100	6	-0.0165589	179.212	100	4	0.0280787	20.7478	100	3	0.0251207	22.9747	100	4
TGGT1_002920	910	TGGT1_002920::910	-0.18249	8.55736	96	8					0.248887	21.6062	100	4	-0.013624	179.212	100	5	0.143771	20.7478	100	2	0.0251207	22.9747	100	4
TGGT1_002920	3788	TGGT1_002920::3788																	0.10618	23.0232	100	4	0.563434	17.0356	89	5
TGGT1_002920	3791	TGGT1_002920::3791																	0.10618	23.0232	100	4	0.521815	16.5049	89	3
TGGT1_002920	3792	TGGT1_002920::3792																					0.642201	17.0356	89	2
TGGT1_002920	4925	TGGT1_002920::4925	-0.0282249	9.33062	100	11
TGGT1_002920	4927	TGGT1_002920::4927	-0.0282249	9.33062	100	11													0.099959	9.66727	100	3
TGGT1_002920	4932	TGGT1_002920::4932																					0.804972	9.91702	94	2
TGGT1_002920	4933	TGGT1_002920::4933																	0.099959	9.66727	100	3	0.817859	9.91702	94	3
TGGT1_002920	5568	TGGT1_002920::5568					-0.093769	60.4692	100	16	0.126523	50.3295	100	11	0.022826	56.7504	100	8	-0.147936	11.4761	100	9	-0.102645	58.2574	100	11
TGGT1_002920	5570	TGGT1_002920::5570					-0.00444969	60.4692	100	4	0.0980179	49.0087	100	3					-0.17677	11.4761	100	3	-0.0863125	29.7464	100	3
TGGT1_002920	5572	TGGT1_002920::5572					-0.115663	26.0077	100	6					0.00931314	28.2959	100	5	-0.0479965	11.1662	100	3	-0.00355924	23.3456	100	3
TGGT1_002920	5573	TGGT1_002920::5573					-0.128784	34.315	100	8	0.121526	50.3295	100	8	0.0500592	56.7504	100	2	-0.221581	11.4761	100	6	-0.130329	58.2574	100	4
TGGT1_002920	7686	TGGT1_002920::7686	0.20017	8.70238	100	8	-0.0137637	12.3831	96	2	0.159637	16.1401	91	2	-0.545604	14.3885	100	5	0.0284396	96.6769	100	5	0.173782	16.0495	100	3
TGGT1_002920	7692	TGGT1_002920::7692	0.20017	8.70238	100	8	-0.0137637	12.3831	96	2	0.0379867	16.1401	91	3	-0.545604	14.3885	100	5	0.0284396	96.6769	100	5	0.173782	16.0495	100	3
TGGT1_002980	8	TGGT1_002980::8																	0.452288	81.1937	100	21	1.96455	30.3264	96	11
TGGT1_002980	9	TGGT1_002980::9																	0.199498	72.5233	100	11	1.37717	21.0882	100	8
TGGT1_002980	22	TGGT1_002980::22																	0.371311	81.1937	100	33	1.75078	30.3264	100	14
TGGT1_003010	355	TGGT1_003010::355																					-0.0363768	8.05906	89	2
TGGT1_003010	357	TGGT1_003010::357																					-0.0356931	8.10614	89	3
TGGT1_003010	486	TGGT1_003010::486													0.273721	27.3574	100	2
TGGT1_003010	488	TGGT1_003010::488													0.273721	27.3574	100	2
TGGT1_003050	339	TGGT1_003050::339					0.0109137	19.1072	100	17									-0.747026	24.4678	100	9	-0.515573	13.5466	100	4
TGGT1_003050	344	TGGT1_003050::344					0.0645266	19.1072	100	10									-0.747026	24.4678	100	9	-0.515581	13.5466	100	3
TGGT1_003050	352	TGGT1_003050::352					-0.163894	10.637	96	6
TGGT1_003050	465	TGGT1_003050::465	0.195986	11.1325	100	12					-1.08502	17.2893	100	2					-0.442968	48.638	100	19	-0.0202666	103.524	100	6
TGGT1_003050	466	TGGT1_003050::466	0.195986	11.1325	100	12					-1.08502	17.2893	100	2					-0.442968	48.638	100	19	-0.0202666	103.524	100	6
TGGT1_003190	106	TGGT1_003190::106	0.14603	67.3164	100	7	0.0972942	55.1709	100	7	-0.976389	49.9902	100	2	-0.719389	111.084	100	4					-0.827961	214.361	100	5
TGGT1_003190	109	TGGT1_003190::109	0.160932	59.5028	100	4	0.0984986	55.1709	100	4					-0.732348	110.052	100	2
TGGT1_003190	110	TGGT1_003190::110	0.134535	67.3164	100	3	0.0965206	52.8333	100	4					-0.716996	111.084	100	3					-0.8327	214.361	100	5
TGGT1_003280	291	TGGT1_003280::291													-0.0749271	49.9398	100	2
TGGT1_003280	293	TGGT1_003280::293													-0.0749271	49.9398	100	2
TGGT1_003280	424	TGGT1_003280::424	-0.100349	35.8183	100	13	0.621219	57.8698	100	6	1.04174	14.5407	100	2	0.0410603	131.576	100	11					0.747279	51.3292	100	3
TGGT1_003280	427	TGGT1_003280::427	-0.100349	35.8183	100	13	0.621219	57.8698	100	6	1.04174	14.5407	100	2	0.0410603	131.576	100	11					0.747279	51.3292	100	3
TGGT1_003370	461	TGGT1_003370::461																	-0.372143	16.0382	96	2	-0.115759	12.9689	96	2
TGGT1_003370	462	TGGT1_003370::462																	-0.426334	16.0382	96	3
TGGT1_003370	466	TGGT1_003370::466																	-0.371135	16.0382	96	6	-0.115759	12.9689	96	3
TGGT1_003430	410	TGGT1_003430::410																	-0.168682	53.008	100	3
TGGT1_003430	415	TGGT1_003430::415																	-0.168682	53.008	100	3
TGGT1_003610	68	TGGT1_003610::68																	-0.195808	8.31975	96	3
TGGT1_003700	406	TGGT1_003700::406									0.0484246	11.4115	100	2	-0.0273835	24.4039	100	10					0.050435	19.4095	100	7
TGGT1_003700	410	TGGT1_003700::410									0.0484246	11.4115	100	2	-0.0212647	24.4039	100	11					0.050435	19.4095	100	7
TGGT1_003810	1248	TGGT1_003810::1248																	0.539635	11.1448	100	4
TGGT1_003810	1257	TGGT1_003810::1257																	0.533821	10.9309	100	4
TGGT1_003810	2464	TGGT1_003810::2464																	0.0439417	14.1241	100	7
TGGT1_003810	2468	TGGT1_003810::2468																	0.0439417	14.1241	100	7
TGGT1_003830	41	TGGT1_003830::41									-0.345446	10.4075	100	3
TGGT1_003830	42	TGGT1_003830::42																	-0.566589	23.2917	100	3
TGGT1_003830	43	TGGT1_003830::43									-0.386433	10.4075	100	2					-0.604548	16.1668	100	3
TGGT1_003830	400	TGGT1_003830::400													-1.2116	24.1149	96	2	-0.653898	1125.16	100	17	-0.0214219	726.612	100	5
TGGT1_003830	403	TGGT1_003830::403													-1.2116	24.1149	96	2	-0.653898	1125.16	100	17	-0.0214219	726.612	100	5
TGGT1_003830	508	TGGT1_003830::508																	-0.45936	45.2347	100	5
TGGT1_003830	524	TGGT1_003830::524																	-0.45936	45.2347	100	5
TGGT1_004030	91	TGGT1_004030::91					0.142321	11.4886	94	2	1.22351	9.15034	100	5					1.07268	8.7129	94	14
TGGT1_004030	93	TGGT1_004030::93					-0.352198	44.1418	94	2
TGGT1_004030	95	TGGT1_004030::95					-0.272173	44.1418	94	4									0.798703	8.03576	94	9
TGGT1_004030	102	TGGT1_004030::102																	0.0804786	8.8371	100	5
TGGT1_004030	105	TGGT1_004030::105					-0.761807	54.1815	91	2									0.104265	8.9844	100	11
TGGT1_004030	106	TGGT1_004030::106					-0.40635	44.1418	94	4									0.27768	8.9844	94	9
TGGT1_004040	277	TGGT1_004040::277													-0.187223	74.0523	100	3	0.184268	91.3741	100	11	0.866363	43.1896	100	4
TGGT1_004040	280	TGGT1_004040::280													-0.187223	74.0523	100	3	0.184268	91.3741	100	11	0.866363	43.1896	100	4
TGGT1_004140	367	TGGT1_004140::367																	0.191155	10.7295	100	3
TGGT1_004140	369	TGGT1_004140::369																	0.0241804	10.9752	100	2
TGGT1_004140	370	TGGT1_004140::370	0.342578	10.7031	100	9																	-0.183723	37.2176	100	3
TGGT1_004140	371	TGGT1_004140::371	0.342578	10.7031	100	9									0.104998	15.2455	94	2	0.106506	10.9752	100	5	-0.183776	37.2176	100	4
TGGT1_004140	688	TGGT1_004140::688					0.286603	10.1449	96	3					-0.11065	20.8003	100	9	0.95731	27.074	100	9	0.0622148	32.8834	100	6
TGGT1_004140	692	TGGT1_004140::692					0.286603	10.1449	96	3					-0.11065	20.8003	100	9	0.95731	27.074	100	9	0.0622148	32.8834	100	6
TGGT1_004150	39	TGGT1_004150::39																					-0.276255	17.3787	100	3
TGGT1_004240	345	TGGT1_004240::345	-0.0895644	10.9669	100	3
TGGT1_004240	346	TGGT1_004240::346																					0.656858	17.4175	100	2
TGGT1_004240	347	TGGT1_004240::347	-0.14984	8.83425	100	7
TGGT1_004240	349	TGGT1_004240::349	-0.129329	10.9669	100	12																	0.656858	17.4175	100	2
TGGT1_004270	198	TGGT1_004270::198	-0.231785	1241.48	100	39	-0.099937	1176.91	100	31	0.438776	662.516	100	16	-0.291596	1332.57	100	50	0.110644	2045.88	100	47	0.167637	390.275	100	23
TGGT1_004270	201	TGGT1_004270::201	-0.233374	1241.48	100	57	-0.0299898	1176.91	100	39	0.400096	662.516	100	23	-0.23071	1332.57	100	70	0.306842	2045.88	100	116	0.492746	4646.82	100	77
TGGT1_004270	202	TGGT1_004270::202	-0.249155	65.4841	100	18	0.233144	118.04	100	12	0.371076	319.878	100	13	-0.115068	564.218	100	30	0.495811	687.973	100	69	0.658244	4646.82	100	58
TGGT1_004270	214	TGGT1_004270::214	-0.224242	339.189	100	15					0.414486	35.3037	100	2	-0.400898	1439.76	89	4
TGGT1_004270	215	TGGT1_004270::215	-0.226301	339.189	100	15									-0.274347	1439.76	89	2
TGGT1_004270	216	TGGT1_004270::216	-0.236302	50.7798	100	3
TGGT1_004280	624	TGGT1_004280::624																	0.671691	15.7803	100	4
TGGT1_004280	628	TGGT1_004280::628																	0.671691	15.7803	100	4
TGGT1_004440	68	TGGT1_004440::68																	0.0776118	8.93844	96	6
TGGT1_004440	72	TGGT1_004440::72																	0.155282	8.93844	96	3
TGGT1_004440	96	TGGT1_004440::96																	0.423481	36.9163	94	2
TGGT1_004440	116	TGGT1_004440::116																	0.0675813	34.3271	100	5	0.216939	19.3238	100	2
TGGT1_004440	119	TGGT1_004440::119																	0.0744851	34.3271	100	4	0.216939	19.3238	100	2
TGGT1_004440	125	TGGT1_004440::125																	-0.021958	23.5962	94	2
TGGT1_004440	312	TGGT1_004440::312																	0.153649	34.2751	100	7
TGGT1_004440	323	TGGT1_004440::323																	0.267939	34.2751	100	4
TGGT1_004440	325	TGGT1_004440::325	0.0734628	8.95943	94	14					0.129363	12.0567	100	2	-0.275072	40.3079	100	7	-0.223878	34.2751	100	7	0.554372	387.311	100	14
TGGT1_004440	328	TGGT1_004440::328	0.0734628	8.95943	94	14					0.129363	12.0567	100	2	-0.280311	40.3079	100	6	-0.292048	13.3886	100	2	0.385955	387.311	100	17
TGGT1_004440	330	TGGT1_004440::330																					-0.594124	57.3818	100	4
TGGT1_004440	331	TGGT1_004440::331																					-0.764239	74.7395	100	3
TGGT1_004440	369	TGGT1_004440::369																	-0.365598	52.904	100	12
TGGT1_004440	370	TGGT1_004440::370																	-0.472123	55.3297	100	15	0.615731	13.3912	100	2
TGGT1_004440	373	TGGT1_004440::373																	-0.412695	55.3297	100	29	0.754601	45.0882	100	3
TGGT1_004490	660	TGGT1_004490::660																					-0.309712	8.03423	94	2
TGGT1_004490	663	TGGT1_004490::663																					-0.309712	8.03423	94	3
TGGT1_004520	852	TGGT1_004520::852									0.146119	8.92742	100	2	-0.117319	21.4928	100	3	0.226044	28.0097	100	3	0.011554	47.0057	100	2
TGGT1_004520	855	TGGT1_004520::855									0.146119	8.92742	100	2	-0.0975093	21.4928	100	4	0.226044	28.0097	100	3	0.00698781	47.0057	100	3
TGGT1_004520	878	TGGT1_004520::878													-0.238679	18.6967	100	4
TGGT1_004520	881	TGGT1_004520::881													-0.444982	19.0677	96	7
TGGT1_004520	895	TGGT1_004520::895													-0.288702	19.0677	100	8
TGGT1_004520	1028	TGGT1_004520::1028	-0.0550142	97.5927	100	18	0.0427005	927.981	100	25	-0.135765	171.255	100	11	-0.260098	140.369	100	7	-0.0654534	146.928	100	13	0.0498042	169.787	100	9
TGGT1_004520	1030	TGGT1_004520::1030	-0.0396324	99.4476	100	11	0.12707	915.231	100	12	-0.0540931	171.255	96	7	-0.272046	142.486	100	6	-0.0801911	148.742	100	5	0.0393859	165.964	100	5
TGGT1_004520	1032	TGGT1_004520::1032	-0.0712836	99.4476	100	19	0.108695	927.981	100	29	-0.116423	163.381	100	10	-0.259751	142.486	100	11	-0.0636519	148.742	100	14	0.0588316	169.787	100	10
TGGT1_004520	1107	TGGT1_004520::1107																	-0.0151454	15.0059	100	8
TGGT1_004520	1111	TGGT1_004520::1111																	-0.030344	15.0888	100	11
TGGT1_004520	1114	TGGT1_004520::1114					0.768525	17.1146	91	2
TGGT1_004520	1115	TGGT1_004520::1115																	0.0291055	15.0888	100	13
TGGT1_004520	1116	TGGT1_004520::1116					0.769336	17.1146	91	3									0.292418	8.32823	94	8
TGGT1_004520	1205	TGGT1_004520::1205					-0.511454	43.3821	100	4
TGGT1_004520	1206	TGGT1_004520::1206					-0.584428	43.3821	100	5	0.0256381	53.1304	100	5	-1.13097	8.92959	96	4
TGGT1_004520	1209	TGGT1_004520::1209									0.0810769	53.1304	100	6	-1.1232	8.92959	96	5
TGGT1_004520	1444	TGGT1_004520::1444	-0.223187	8.29217	94	13									0.236708	78.9821	100	5	-0.211739	9.17457	94	3
TGGT1_004520	1451	TGGT1_004520::1451	-0.128204	9.20753	94	3									0.319248	78.9821	100	6
TGGT1_004520	1468	TGGT1_004520::1468	-0.148349	9.20753	94	16									-0.31747	36.9954	100	4	-0.212322	9.17457	94	4
TGGT1_004520	2128	TGGT1_004520::2128	-0.0663038	27.9026	94	10
TGGT1_004520	2132	TGGT1_004520::2132	-0.0615437	28.647	100	6									-0.731966	83.3557	100	2					-0.270407	133.953	100	4
TGGT1_004520	2135	TGGT1_004520::2135	-0.05733	28.647	100	5									-0.737748	83.3557	100	4					-0.246254	51.1974	100	2
TGGT1_004520	2136	TGGT1_004520::2136	-0.0741813	27.9026	94	4									-0.717798	75.5944	100	3
TGGT1_004520	2779	TGGT1_004520::2779																					-0.345328	13.4335	100	3
TGGT1_004520	2780	TGGT1_004520::2780																					-0.289054	13.4335	100	3
TGGT1_004520	2816	TGGT1_004520::2816													-0.270926	19.7361	100	6	0.386707	34.5123	100	9	0.444115	28.8414	100	9
TGGT1_004520	2817	TGGT1_004520::2817													-0.522303	29.6157	100	3	0.383466	34.5123	100	8	0.986533	16.5714	100	3
TGGT1_004520	2824	TGGT1_004520::2824													-0.0341872	33.1162	100	6					-0.260595	65.6142	100	9
TGGT1_004520	2826	TGGT1_004520::2826									-0.0323778	8.41364	100	2	-0.343829	33.115	100	6					-0.161679	27.5215	100	3
TGGT1_004520	2827	TGGT1_004520::2827													-0.0602717	33.1162	100	3					-0.538675	65.6142	100	4
TGGT1_005300	325	TGGT1_005300::325					-0.0186167	66.7586	94	3	-0.0940967	38.44	94	6	0.1678	10.2637	96	2
TGGT1_005300	327	TGGT1_005300::327					-0.0664058	40.9887	100	7
TGGT1_005300	328	TGGT1_005300::328					-0.0481795	66.7586	100	4	0.103669	63.8479	91	2
TGGT1_005380	415	TGGT1_005380::415																	-0.0908923	80.7365	100	4
TGGT1_005380	417	TGGT1_005380::417																	-0.0838913	80.0383	100	18
TGGT1_005380	421	TGGT1_005380::421																	-0.0856869	80.7365	100	22
TGGT1_005390	365	TGGT1_005390::365	-0.154135	62.6967	100	61	-0.235543	328.232	100	33	-0.350035	334.711	94	20	-0.244588	70.5798	100	10	-1.88862	8.43416	91	2	-0.390488	83.6618	94	13
TGGT1_005390	369	TGGT1_005390::369	-0.154135	62.6967	100	62	-0.235543	328.232	100	33	-0.350035	334.711	94	21	-0.243392	70.5798	100	11	-1.88862	8.43416	91	2	-0.390488	83.6618	94	13
TGGT1_005400	136	TGGT1_005400::136					-0.399964	11.8847	91	4
TGGT1_005400	143	TGGT1_005400::143					-0.368777	11.8847	91	5
TGGT1_005490	197	TGGT1_005490::197	-0.15341	26.2243	100	2													-0.137544	83.4865	100	2	0.604664	160.688	100	3
TGGT1_005490	198	TGGT1_005490::198	-0.15341	26.2243	100	2													-0.137544	83.4865	100	2	0.604664	160.688	100	3
TGGT1_005490	332	TGGT1_005490::332	0.204934	9.19543	96	10													-0.352555	35.0142	100	7
TGGT1_005490	336	TGGT1_005490::336	0.205161	9.19543	96	11													-0.352619	35.0142	100	6
TGGT1_005490	362	TGGT1_005490::362									-0.574436	8.89466	100	3					-0.450175	11.6249	100	2	-0.365755	29.2799	100	3
TGGT1_005490	366	TGGT1_005490::366									-0.574436	8.89466	100	3					-0.450175	11.6249	100	2	-0.370292	29.2799	100	2
TGGT1_005560	205	TGGT1_005560::205					0.132741	23.1248	91	2													-0.334148	36.5499	100	2
TGGT1_005560	207	TGGT1_005560::207																					-0.331053	36.5499	100	6
TGGT1_005560	208	TGGT1_005560::208					0.141038	23.1248	91	4													-0.330599	37.0226	100	4
TGGT1_005560	209	TGGT1_005560::209																					-0.328158	37.0226	100	6
TGGT1_005560	689	TGGT1_005560::689																					0.270515	51.8201	100	6
TGGT1_005560	690	TGGT1_005560::690																					0.32412	87.4451	100	4
TGGT1_005560	692	TGGT1_005560::692																					0.322348	87.4451	100	4
TGGT1_005730	214	TGGT1_005730::214	-0.95065	8.32228	94	6	0.280751	14.7601	100	8	0.318342	11.8015	94	3
TGGT1_005730	218	TGGT1_005730::218	-0.95065	8.32228	94	6	0.283568	14.7601	100	8	0.318578	11.8015	94	3
TGGT1_005780	69	TGGT1_005780::69																	-0.724923	14.634	94	11
TGGT1_005780	71	TGGT1_005780::71																	-0.707301	14.634	94	11
TGGT1_005780	73	TGGT1_005780::73																	-0.585697	12.1182	91	4
TGGT1_005780	74	TGGT1_005780::74																	-0.643887	10.6878	94	3
TGGT1_005780	75	TGGT1_005780::75																	-0.185549	8.61728	91	2
TGGT1_005780	208	TGGT1_005780::208	-0.337185	27.3919	100	5													-0.536077	34.6277	91	2
TGGT1_005780	209	TGGT1_005780::209	-0.375895	28.0171	100	15	-0.393289	173.172	100	5	0.243104	60.6094	100	9	0.0946966	31.1304	100	6	-0.400994	217.88	100	13	-0.223901	143.82	100	16
TGGT1_005780	213	TGGT1_005780::213	-0.363294	28.0171	100	20	-0.324522	173.172	100	7	0.243094	60.6094	100	8	0.0946966	31.1304	100	6	-0.405106	217.88	100	15	-0.225048	143.82	100	14
TGGT1_006060	392	TGGT1_006060::392																	1.0708	12.4507	100	2
TGGT1_006060	401	TGGT1_006060::401																	1.0708	12.4507	100	2
TGGT1_006070	753	TGGT1_006070::753																	-0.0486584	24.6776	100	5
TGGT1_006070	757	TGGT1_006070::757																	-0.0486584	24.6776	100	5
TGGT1_006310	841	TGGT1_006310::841									0.0603771	22.6502	91	4					0.134561	13.0969	100	2
TGGT1_006310	842	TGGT1_006310::842	-0.120753	9.35042	91	15	0.0261026	62.9881	96	6	0.0671685	22.6502	96	9					0.174476	13.2495	100	8
TGGT1_006310	847	TGGT1_006310::847	-0.116742	9.35042	91	14	-0.0275238	62.9881	96	7	0.0721549	21.8463	96	9					0.174476	13.2495	100	8
TGGT1_006310	968	TGGT1_006310::968																	0.012117	22.185	100	27
TGGT1_006310	970	TGGT1_006310::970																	0.0157733	22.185	100	25
TGGT1_006310	993	TGGT1_006310::993	0.131206	19.5247	100	5									0.288137	19.5863	100	2	0.109614	33.0681	100	5	0.512541	19.9576	100	3
TGGT1_006310	1003	TGGT1_006310::1003	0.12987	19.5247	100	6									0.288137	19.5863	100	2	0.108088	33.0681	100	6	0.512541	19.9576	100	3
TGGT1_006340	440	TGGT1_006340::440																	0.662029	15.8849	100	6
TGGT1_006340	442	TGGT1_006340::442																	0.474348	8.36108	100	2
TGGT1_006340	445	TGGT1_006340::445																	0.650798	15.525	100	4
TGGT1_006340	452	TGGT1_006340::452																	0.743794	20.8585	100	4
TGGT1_006600	506	TGGT1_006600::506																	0.663508	156.28	100	19	0.279796	95.3989	100	8
TGGT1_006600	508	TGGT1_006600::508																	0.663508	156.28	100	19	0.287606	95.3989	100	7
TGGT1_006700	532	TGGT1_006700::532																	-0.100725	61.7452	100	2
TGGT1_006700	536	TGGT1_006700::536																					1.1545	82.1229	100	4
TGGT1_006700	545	TGGT1_006700::545																	-0.100725	61.7452	100	2
TGGT1_006700	576	TGGT1_006700::576	0.332179	17.5416	88	5					0.285976	19.6171	91	8	-0.0272753	15.6151	100	4					-0.68498	9.20409	100	7
TGGT1_006700	583	TGGT1_006700::583	0.332179	17.5416	88	5					0.285976	19.6171	91	8	-0.0272753	15.6151	100	4					-0.68498	9.20409	100	7
TGGT1_006700	1387	TGGT1_006700::1387	-0.414383	20.9155	100	6	-0.154835	172.051	100	4	-0.362851	68.1235	94	4	-0.449916	26.3457	100	2	-0.683742	13.3295	100	5	0.0749314	16.1325	100	5
TGGT1_006700	1393	TGGT1_006700::1393	-0.316789	17.5817	100	4	-0.148293	172.051	100	2
TGGT1_006700	1403	TGGT1_006700::1403	-0.373381	17.5817	100	2
TGGT1_006700	1406	TGGT1_006700::1406	-0.335555	20.9155	100	8	-0.161998	172.051	100	5	-0.655828	32.9228	94	4	-0.449916	26.3457	100	2	-0.684146	13.3295	100	6	0.0749314	16.1325	100	5
TGGT1_006700	1646	TGGT1_006700::1646																	0.0404743	8.70967	100	5
TGGT1_006700	1647	TGGT1_006700::1647																	0.0404743	8.70967	100	5
TGGT1_006700	1756	TGGT1_006700::1756													0.108453	12.4979	100	6	-0.565854	10.0979	100	8	-0.139024	15.8337	100	2
TGGT1_006700	1758	TGGT1_006700::1758													0.108331	12.4979	100	4
TGGT1_006700	1760	TGGT1_006700::1760																	-0.687797	9.92307	100	3	-0.139024	15.8337	100	2
TGGT1_006700	1761	TGGT1_006700::1761																	-0.570872	10.0979	100	3	-0.137228	15.8318	100	2
TGGT1_006700	1938	TGGT1_006700::1938																	0.140847	10.2175	100	3
TGGT1_006700	1940	TGGT1_006700::1940																	0.140847	10.2175	100	3
TGGT1_006700	2427	TGGT1_006700::2427									-1.21398	13.5836	100	4
TGGT1_006700	2435	TGGT1_006700::2435									-1.20745	13.5836	100	4
TGGT1_006730	85	TGGT1_006730::85																					0.507374	25.2183	87	2
TGGT1_006730	88	TGGT1_006730::88													-0.374626	9.46901	91	2					0.473722	25.2183	94	6
TGGT1_006730	91	TGGT1_006730::91													-0.374384	9.46901	91	2					0.457904	25.2183	100	9
TGGT1_006730	92	TGGT1_006730::92																					0.466982	24.9972	100	5
TGGT1_006730	429	TGGT1_006730::429													0.000377385	10.932	100	7					0.0738715	21.5308	100	11
TGGT1_006730	432	TGGT1_006730::432																					0.100184	12.2951	100	6
TGGT1_006730	435	TGGT1_006730::435													-0.00198841	10.932	100	4					0.245563	8.47884	96	2
TGGT1_006730	437	TGGT1_006730::437																					0.0181844	21.5308	100	3
TGGT1_006750	64	TGGT1_006750::64	0.0119618	8.39679	100	10													-0.142643	32.6268	100	6	0.173865	18.5522	100	2
TGGT1_006750	67	TGGT1_006750::67	0.0119618	8.39679	100	10													-0.142643	32.6268	100	6	0.173865	18.5522	100	2
TGGT1_006770	1080	TGGT1_006770::1080																	-0.0582078	13.3658	100	5
TGGT1_006770	1082	TGGT1_006770::1082																	-0.0582078	13.3658	100	5
TGGT1_006770	1810	TGGT1_006770::1810	0.10411	10.0829	89	6									-0.127614	38.3184	100	4					0.028118	47.4129	92	2
TGGT1_006770	1811	TGGT1_006770::1811	0.10411	10.0829	89	6									-0.127614	38.3184	100	4					0.028118	47.4129	92	2
TGGT1_006770	3521	TGGT1_006770::3521					-0.177542	16.754	96	6
TGGT1_006770	3525	TGGT1_006770::3525					-0.165658	16.754	96	7
TGGT1_006770	4678	TGGT1_006770::4678																	-0.0413184	14.2735	100	6	0.0209457	11.2372	100	4
TGGT1_006770	4680	TGGT1_006770::4680																	-0.0652902	10.576	100	3
TGGT1_006770	4683	TGGT1_006770::4683																	0.0260364	14.2735	100	2	0.0474169	11.2372	100	3
TGGT1_006810	49	TGGT1_006810::49													-0.837435	25.7879	100	7					0.260365	40.9478	100	4
TGGT1_006810	60	TGGT1_006810::60									0.433713	12.1879	94	2	-0.837435	25.7879	100	7					0.240135	40.9478	100	7
TGGT1_006810	66	TGGT1_006810::66																					-0.00628629	12.872	91	3
TGGT1_006810	493	TGGT1_006810::493																	1.03783	12.8686	96	2
TGGT1_006810	500	TGGT1_006810::500																	1.03783	12.8686	96	2
TGGT1_006970	1523	TGGT1_006970::1523																	0.167573	11.6506	100	3
TGGT1_006970	1524	TGGT1_006970::1524																	0.692592	13.0832	100	10
TGGT1_006970	1538	TGGT1_006970::1538																	0.796793	13.0832	100	3
TGGT1_006970	1542	TGGT1_006970::1542																	1.01543	11.7329	100	4
TGGT1_006990	161	TGGT1_006990::161																	1.70441	19.1159	94	3
TGGT1_006990	167	TGGT1_006990::167																	1.70441	19.1159	94	3
TGGT1_007050	321	TGGT1_007050::321																	-0.326893	13.0071	100	2
TGGT1_007050	325	TGGT1_007050::325													-0.128559	27.8214	100	5	-0.105036	12.9214	100	10	0.0209987	93.2203	100	10
TGGT1_007050	330	TGGT1_007050::330													-0.122376	27.8214	100	6	-0.194629	13.0071	100	10	0.0209987	93.2203	100	10
TGGT1_007050	425	TGGT1_007050::425																	-0.401217	14.4459	100	2
TGGT1_007050	429	TGGT1_007050::429																	-0.401217	14.4459	100	2
TGGT1_007200	50	TGGT1_007200::50																					-0.0548423	12.6846	100	3
TGGT1_007200	57	TGGT1_007200::57													-0.02197	14.4198	100	2
TGGT1_007200	60	TGGT1_007200::60	0.0203346	10.0185	100	3									-0.133349	17.4443	100	4					-0.156862	31.0546	100	4
TGGT1_007200	474	TGGT1_007200::474					-0.12309	24.0987	100	11													-0.187874	8.67542	91	6
TGGT1_007200	476	TGGT1_007200::476					-0.1347	11.9921	100	9													-0.19984	8.67542	91	5
TGGT1_007200	477	TGGT1_007200::477					-0.145759	11.5887	100	3													-0.200971	8.67542	91	2
TGGT1_007200	478	TGGT1_007200::478					-0.162036	24.0987	100	7	-0.40896	18.977	100	3									-0.199037	8.66813	91	3
TGGT1_007220	588	TGGT1_007220::588																					0.18678	8.94373	94	4
TGGT1_007220	591	TGGT1_007220::591																					0.233739	8.94373	94	3
TGGT1_007360	111	TGGT1_007360::111													0.226953	12.4661	100	11
TGGT1_007360	113	TGGT1_007360::113													0.226953	12.4661	100	11
TGGT1_007390	381	TGGT1_007390::381	0.623308	33.7305	100	10	-0.193659	56.0786	94	3	-0.581266	60.2026	94	2	0.111368	20.1023	100	4	0.0103678	11.5716	100	12	0.361757	13.614	100	7
TGGT1_007390	383	TGGT1_007390::383	0.623308	33.7305	100	10	-0.193659	56.0786	94	3	-0.581266	60.2026	94	2	0.111368	20.1023	100	4	0.0103678	11.5716	100	12	0.361757	13.614	100	7
TGGT1_007440	655	TGGT1_007440::655					-0.396017	32.4793	100	10	0.404838	13.6114	89	2	-0.450947	10.4499	100	5
TGGT1_007440	659	TGGT1_007440::659					-0.396017	32.4793	100	10	0.404838	13.6114	89	2	-0.442135	10.4499	100	6
TGGT1_007440	768	TGGT1_007440::768													0.00539832	16.1407	100	8					-0.533604	24.7585	100	8
TGGT1_007440	770	TGGT1_007440::770													-0.146096	13.7974	100	4
TGGT1_007440	772	TGGT1_007440::772													-0.0207128	16.1407	100	10					-0.548267	24.7585	100	9
TGGT1_007640	1833	TGGT1_007640::1833																	-0.143105	13.9471	100	23
TGGT1_007640	1837	TGGT1_007640::1837																	-0.144103	13.9471	100	22
TGGT1_007660	1412	TGGT1_007660::1412																					0.232934	21.2085	100	3
TGGT1_007660	1424	TGGT1_007660::1424																					0.22359	21.2085	100	5
TGGT1_007700	957	TGGT1_007700::957	-0.00765868	19.2466	100	31	0.137046	56.3187	100	15	0.102915	27.7621	94	17					-0.303939	33.664	100	18
TGGT1_007700	961	TGGT1_007700::961	-0.00765868	19.2466	100	31	0.137046	56.3187	100	15	0.102915	27.7621	94	17					-0.303939	33.664	100	18
TGGT1_007720	21	TGGT1_007720::21																	-0.153055	8.47038	100	2
TGGT1_007720	75	TGGT1_007720::75																	0.179135	14.5219	100	3
TGGT1_007720	82	TGGT1_007720::82																	0.179135	14.5219	100	3
TGGT1_007720	118	TGGT1_007720::118					0.38176	194.286	96	4					-0.582342	56.7432	100	4	-0.0462801	66.2034	100	9	-0.137986	150.771	100	11
TGGT1_007720	122	TGGT1_007720::122					0.38176	194.286	96	4					-0.582342	56.7432	100	4	-0.0462801	66.2034	100	9	-0.142213	211.295	100	13
TGGT1_007720	139	TGGT1_007720::139																	0.40829	149.504	100	22
TGGT1_007720	140	TGGT1_007720::140																	0.40829	149.504	100	22
TGGT1_007720	245	TGGT1_007720::245													0.394684	8.22953	100	4
TGGT1_007720	246	TGGT1_007720::246													0.0232667	102.459	100	4	0.224191	26.8004	100	14	0.933482	158.325	100	4
TGGT1_007720	253	TGGT1_007720::253																	0.304268	26.8004	100	3
TGGT1_007720	254	TGGT1_007720::254													0.0334144	102.459	100	7	0.17145	21.551	100	11	0.93422	158.325	100	6
TGGT1_007720	536	TGGT1_007720::536																	-0.227839	11.6226	87	2
TGGT1_007720	537	TGGT1_007720::537																	-0.282375	11.6975	100	3
TGGT1_007720	544	TGGT1_007720::544																	-0.224949	11.6226	87	5
TGGT1_007720	727	TGGT1_007720::727	-0.286791	12.0572	100	2
TGGT1_007720	905	TGGT1_007720::905													-0.626382	37.5554	100	3	0.110586	170.669	100	8
TGGT1_007720	909	TGGT1_007720::909													-0.626382	37.5554	100	3	0.110586	170.669	100	8
TGGT1_007720	1086	TGGT1_007720::1086																	0.0895945	25.8694	100	2
TGGT1_007720	1089	TGGT1_007720::1089																	0.153261	25.8694	100	3
TGGT1_007720	1100	TGGT1_007720::1100													0.0769359	40.3708	100	4	0.26579	10.9857	100	8	0.443001	16.512	100	5
TGGT1_007720	1101	TGGT1_007720::1101													0.0769359	40.3708	100	4	0.322051	10.9857	100	8	0.446276	16.512	94	5
TGGT1_007720	1105	TGGT1_007720::1105																					0.347167	9.97117	100	2
TGGT1_007720	1131	TGGT1_007720::1131																	-0.0793914	10.978	89	2
TGGT1_007720	1133	TGGT1_007720::1133																	-0.126023	11.166	89	3
TGGT1_007720	1136	TGGT1_007720::1136																	-0.102707	11.166	89	5
TGGT1_007720	1160	TGGT1_007720::1160																					-0.282103	15.1126	96	4
TGGT1_007720	1161	TGGT1_007720::1161																					-0.282103	15.1126	96	4
TGGT1_007980	541	TGGT1_007980::541																					0.0163376	328.582	100	2
TGGT1_007990	288	TGGT1_007990::288	0.486568	8.08992	100	10	-0.371675	74.5461	96	12					0.300229	21.5304	100	7	-1.02846	20.2132	100	9	0.303731	33.9619	94	5
TGGT1_007990	291	TGGT1_007990::291	0.486568	8.08992	100	10	-0.356173	74.5461	96	11					0.300229	21.5304	100	7	-1.02846	20.2132	100	9	0.303731	33.9619	94	5
TGGT1_008030	95	TGGT1_008030::95																	0.219764	10.6001	100	7
TGGT1_008030	98	TGGT1_008030::98																	0.219764	10.6001	100	7
TGGT1_008500	951	TGGT1_008500::951					0.447334	12.6471	96	5
TGGT1_008500	958	TGGT1_008500::958					0.442555	12.6471	100	6
TGGT1_008510	140	TGGT1_008510::140									-0.0962072	8.64805	96	2
TGGT1_008510	144	TGGT1_008510::144									-0.0962072	8.64805	96	2
TGGT1_008560	84	TGGT1_008560::84																					-0.172899	9.67141	100	2
TGGT1_008560	87	TGGT1_008560::87																					-0.167772	23.0765	100	3
TGGT1_008730	367	TGGT1_008730::367					-0.756898	8.3888	100	3					0.0997167	10.2637	94	4
TGGT1_008730	371	TGGT1_008730::371													0.0997167	10.2637	94	4
TGGT1_008730	410	TGGT1_008730::410																	-0.0813787	76.2854	100	6
TGGT1_008730	411	TGGT1_008730::411																	-0.0995074	76.2854	100	9
TGGT1_008730	417	TGGT1_008730::417																	-0.120279	80.6888	100	5	1.32992	37.9248	100	4
TGGT1_008730	419	TGGT1_008730::419																	-0.132133	80.6888	100	7	1.32992	37.9248	100	4
TGGT1_008740	703	TGGT1_008740::703													0.0729869	13.8444	91	2
TGGT1_008740	884	TGGT1_008740::884																					-0.0651767	9.35039	100	3
TGGT1_008740	885	TGGT1_008740::885																					-0.0335912	9.35039	100	6
TGGT1_008740	1126	TGGT1_008740::1126	0.12239	9.01105	100	7					-0.0560911	12.7306	100	3	0.724607	17.2548	94	2	0.0524508	37.6405	100	7	0.276751	34.9912	89	4
TGGT1_008740	1128	TGGT1_008740::1128	0.12239	9.01105	100	7									0.724607	17.2548	94	2	0.0524508	37.6405	100	7	0.276751	34.9912	89	4
TGGT1_008740	1177	TGGT1_008740::1177	0.260091	42.197	100	12	0.0638538	301.762	100	9	0.0249173	15.0473	100	2	0.0653145	331.328	100	11	-0.0343009	78.2371	100	6	-0.134164	591.645	100	8
TGGT1_008740	1179	TGGT1_008740::1179	0.260091	42.197	100	12	0.0638538	301.762	100	9	0.0249173	15.0473	100	2	0.0653145	331.328	100	11	-0.0343009	78.2371	100	6	-0.134164	591.645	100	8
TGGT1_008740	1303	TGGT1_008740::1303	-0.0185966	21.6534	100	9	0.0339423	91.1701	100	11	0.216542	65.3285	100	5	-0.109829	144.894	100	3	0.411888	17.4588	100	2
TGGT1_008740	1304	TGGT1_008740::1304	0.015537	13.493	100	2	0.0673584	91.1701	100	2					-0.0888728	25.578	100	2					0.369538	226.822	100	2
TGGT1_008740	1305	TGGT1_008740::1305	-0.0193898	21.2785	100	5	0.000881182	37.5073	100	3
TGGT1_008740	1307	TGGT1_008740::1307	-0.0132687	21.6534	100	6	0.0250234	87.196	100	12	0.225159	65.3285	100	3	-0.109919	144.894	100	2	0.411888	17.4588	100	2	0.406771	226.822	100	2
TGGT1_008740	1320	TGGT1_008740::1320					-0.0991497	8.63796	100	2					-0.141646	202.676	100	3					0.259094	160.299	100	3
TGGT1_008740	1323	TGGT1_008740::1323													-0.128984	59.7563	100	2					0.255103	158.575	100	2
TGGT1_008740	1335	TGGT1_008740::1335					0.484177	12.6281	94	3
TGGT1_008740	1336	TGGT1_008740::1336	0.231166	10.7103	100	7	0.495396	12.6281	94	2					0.616704	11.7044	100	4
TGGT1_008740	1338	TGGT1_008740::1338	0.231166	10.7103	100	7									0.665803	26.5798	100	7
TGGT1_008740	1454	TGGT1_008740::1454													0.0616919	15.3578	100	3	-0.16323	24.2404	100	8
TGGT1_008740	1456	TGGT1_008740::1456													0.0616919	15.3578	100	3	-0.16293	24.2404	100	10
TGGT1_008740	1607	TGGT1_008740::1607													0.16259	45.2938	100	6
TGGT1_008740	1613	TGGT1_008740::1613													0.16259	45.2938	100	6
TGGT1_008750	506	TGGT1_008750::506					-0.512829	65.5919	94	9	0.026504	10.579	94	3					0.140086	73.0763	100	14	0.215282	18.2933	100	4
TGGT1_008750	507	TGGT1_008750::507	0.14388	8.18067	100	9	-0.279835	65.5919	100	30	0.0240832	10.579	94	5					0.00599489	95.5265	100	33	0.400199	24.6047	100	4
TGGT1_008750	508	TGGT1_008750::508	0.152242	8.14793	100	7	-0.288219	40.4076	100	17	0.0103814	10.3151	91	4					-0.106234	95.5265	100	20	0.400223	24.6047	100	4
TGGT1_008750	509	TGGT1_008750::509	0.142902	8.18067	100	2	-0.267609	49.8773	100	11									0.0580714	26.0675	100	13	0.215535	18.2933	100	4
TGGT1_008750	511	TGGT1_008750::511																	0.0297217	21.1466	100	6
TGGT1_008790	362	TGGT1_008790::362																					0.124985	11.3336	100	2
TGGT1_008790	367	TGGT1_008790::367																					0.125873	11.3336	100	5
TGGT1_008790	829	TGGT1_008790::829													-0.237703	32.473	100	2
TGGT1_008790	833	TGGT1_008790::833													-0.198397	32.473	100	3
TGGT1_008790	845	TGGT1_008790::845	0.0174855	15.8343	100	2													0.190138	240.267	89	2
TGGT1_008790	847	TGGT1_008790::847	-0.0180621	46.758	100	10	-0.358904	19.3286	100	5	-0.0773735	29.8154	100	10	0.0800349	50.9865	100	8	0.17727	281.474	100	13	0.0217991	17.6748	88	3
TGGT1_008790	848	TGGT1_008790::848	-0.0171124	46.758	100	10	-0.354336	19.3286	100	6	-0.0773735	29.8154	100	10	0.0800349	50.9865	100	8	0.175506	281.474	100	11	0.0217991	17.6748	88	3
TGGT1_008790	924	TGGT1_008790::924													-0.00162406	17.9273	94	6
TGGT1_008790	927	TGGT1_008790::927													-0.158617	15.0838	94	3
TGGT1_008790	928	TGGT1_008790::928													-0.126169	17.9273	94	5
TGGT1_008810	221	TGGT1_008810::221									-1.47657	13.3032	94	2					-0.463179	92.7333	100	37
TGGT1_008810	224	TGGT1_008810::224																	-0.397505	68.4312	100	16
TGGT1_008810	226	TGGT1_008810::226									-1.47657	13.3032	94	2					-0.53266	92.7333	100	21
TGGT1_008810	284	TGGT1_008810::284																	0.0548645	13.3387	100	6
TGGT1_008810	287	TGGT1_008810::287																	0.0548645	13.3387	100	6
TGGT1_008820	199	TGGT1_008820::199																	0.118618	11.087	96	3
TGGT1_008820	200	TGGT1_008820::200																	0.104652	13.2719	96	10
TGGT1_008820	206	TGGT1_008820::206																	0.10655	13.2719	96	8
TGGT1_008820	215	TGGT1_008820::215																	0.118601	10.5665	96	3
TGGT1_009020	1240	TGGT1_009020::1240																					-0.280177	47.002	100	3
TGGT1_009020	1243	TGGT1_009020::1243	0.0103572	15.8795	96	9	-0.145535	79.5511	100	8	0.533036	25.2552	100	4	-0.320095	48.5027	100	7	-0.148387	8.5891	100	4	-0.358555	79.8508	100	8
TGGT1_009020	1247	TGGT1_009020::1247	0.241855	16.2661	96	9	-0.0881732	79.5511	100	9	0.508429	25.2552	100	5	-0.334788	48.5027	100	6	-0.148387	8.5891	100	4	-0.389998	79.8508	100	7
TGGT1_009650	239	TGGT1_009650::239	0.318996	8.39861	100	21	0.307038	11.2926	100	2	0.336659	24.1693	100	5	0.0287071	17.3176	96	6	0.197491	58.2189	100	7	-0.0792635	53.4839	100	9
TGGT1_009650	243	TGGT1_009650::243	0.318996	8.39861	100	21	0.307038	11.2926	100	2	0.336659	24.1693	100	5	0.0287071	17.3176	96	6	0.197491	58.2189	100	7	-0.0792635	53.4839	100	9
TGGT1_009650	412	TGGT1_009650::412																	-0.0989457	26.7001	100	2
TGGT1_009650	413	TGGT1_009650::413	-0.0302007	54.4025	100	16	0.0240133	211.145	94	2	-0.381933	92.7452	94	4	-0.735727	45.8953	91	3	-0.114005	81.1094	100	10	-0.689758	122.874	100	5
TGGT1_009650	414	TGGT1_009650::414	0.00725026	25.2398	100	4					-0.514345	102.761	94	2					-0.167097	81.9833	100	2	-0.620524	81.4097	100	2
TGGT1_009650	417	TGGT1_009650::417	-0.0261996	54.4025	100	20	0.0240133	211.145	94	2	-0.441291	102.761	94	7	-0.69042	45.8953	100	4	-0.123949	81.9833	100	14	-0.648789	122.874	100	7
TGGT1_009820	477	TGGT1_009820::477	0.370221	10.4645	100	10					0.174504	18.1266	91	2	0.147262	21.3329	100	9	0.183289	20.001	100	22	0.144275	28.14	100	11
TGGT1_009820	481	TGGT1_009820::481	0.370221	10.4645	100	10					0.18313	18.1266	91	3	0.141837	21.3329	100	8	0.183289	20.001	100	22	0.144275	28.14	100	11
TGGT1_009830	41	TGGT1_009830::41	-0.541286	25.9456	94	4	0.40282	70.3282	100	9					-0.77603	43.825	100	2	0.463869	24.9349	100	3	0.110962	63.9474	100	3
TGGT1_009830	44	TGGT1_009830::44	-0.541286	25.9456	94	4	0.393795	70.3282	100	10					-0.77603	43.825	100	2	0.463869	24.9349	100	3	0.110962	63.9474	100	3
TGGT1_009970	296	TGGT1_009970::296																	-0.279653	47.3232	100	2
TGGT1_009970	297	TGGT1_009970::297																	-0.279653	47.3232	100	2
TGGT1_010080	61	TGGT1_010080::61																	-0.0340624	26.4528	100	12	0.203706	31.0078	100	5
TGGT1_010080	62	TGGT1_010080::62																	-0.0422486	26.4528	100	10	0.189001	31.0078	100	4
TGGT1_010080	66	TGGT1_010080::66																	0.0499165	10.1888	100	2
TGGT1_010080	103	TGGT1_010080::103																	0.123183	12.1156	100	12	0.238054	18.7518	100	9
TGGT1_010080	110	TGGT1_010080::110																	-0.235562	19.7995	100	4
TGGT1_010080	111	TGGT1_010080::111	0.122673	11.7413	100	6									-0.617228	77.0817	100	3	0.0540232	21.8642	100	8
TGGT1_010080	112	TGGT1_010080::112	0.063964	13.4569	92	10	-4.4423	18.8646	94	2									-0.355299	104.655	100	12	-0.0240734	146.128	100	5
TGGT1_010080	114	TGGT1_010080::114	0.125148	11.9177	100	12	-4.59284	18.1981	100	3	-0.084075	26.9312	100	3	-0.606044	80.9658	100	2	-0.328802	102.786	100	10	-0.0748943	146.128	100	10
TGGT1_010080	117	TGGT1_010080::117	0.110291	13.4569	100	14	-0.597635	91.2637	100	5	-0.0657729	26.9312	100	2	-0.556651	80.9658	100	2	-0.275297	104.655	100	16	-0.0313657	138.661	100	20
TGGT1_010080	118	TGGT1_010080::118	0.0916048	13.2726	100	20					-0.124352	24.9244	94	3	-0.612594	75.9954	100	4	-0.306703	77.4663	100	24	-0.0650357	138.195	100	11
TGGT1_010100	140	TGGT1_010100::140									0.332647	80.9256	100	2	0.166705	33.7852	100	5	0.106991	66.8776	100	4
TGGT1_010100	141	TGGT1_010100::141	0.180849	53.5257	100	19	0.166312	27.8543	91	2	0.309223	81.668	100	9	0.277821	49.5523	100	9	0.140672	171.497	100	32	-0.149072	266.003	100	13
TGGT1_010100	146	TGGT1_010100::146	0.173597	53.5257	100	7					0.347561	80.9256	100	3	0.187253	37.2067	100	2	0.152286	171.497	100	7	-0.169756	108.689	100	5
TGGT1_010100	147	TGGT1_010100::147	0.201749	18.3646	100	12					0.316677	81.668	100	8	0.283253	49.5523	100	7	0.135108	169.482	100	21	-0.187586	266.003	100	2
TGGT1_010100	151	TGGT1_010100::151																					0.666819	14.4897	100	3
TGGT1_010100	152	TGGT1_010100::152													0.278267	29.674	100	2	0.132746	142.609	100	6	0.655635	14.283	100	4
TGGT1_010100	153	TGGT1_010100::153													0.162375	30.9726	100	3	0.156275	145.89	100	2
TGGT1_010130	684	TGGT1_010130::684					-0.0830663	38.3403	100	8	0.159434	9.7646	96	4
TGGT1_010130	690	TGGT1_010130::690					-0.0670108	38.3403	100	9	0.159434	9.7646	96	4
TGGT1_010170	244	TGGT1_010170::244																					0.250779	12.4733	100	2
TGGT1_010170	249	TGGT1_010170::249																					0.250779	12.4733	100	2
TGGT1_010240	216	TGGT1_010240::216																	-0.176977	31.9266	100	14	-0.318213	19.6481	96	14
TGGT1_010240	223	TGGT1_010240::223																	-0.180701	31.9266	100	15	-0.318213	19.6481	96	14
TGGT1_010240	353	TGGT1_010240::353									-0.277586	69.7413	100	4	-1.03711	16.206	100	5					-0.377811	20.7138	96	6
TGGT1_010240	356	TGGT1_010240::356									-0.281228	69.7413	100	3	-1.03711	16.206	100	5					-0.370937	20.7138	96	7
TGGT1_010240	514	TGGT1_010240::514	-0.026942	10.194	100	20													-0.396028	215.18	100	19
TGGT1_010240	522	TGGT1_010240::522																	-0.480835	132.952	100	16
TGGT1_010240	524	TGGT1_010240::524	-0.0108693	10.194	100	22													-0.371616	215.18	100	23
TGGT1_010240	531	TGGT1_010240::531																	0.287601	8.945	100	6
TGGT1_010240	580	TGGT1_010240::580					0.149504	32.776	100	5									-0.461877	76.7361	100	3	-0.398301	352.188	100	8
TGGT1_010240	582	TGGT1_010240::582																					0.524883	8.29428	91	3
TGGT1_010240	584	TGGT1_010240::584					0.149504	32.776	100	5	-0.0616603	11.0926	100	2	-0.230574	8.58321	96	9	-0.462278	76.7361	100	6	-0.428472	352.188	100	17
TGGT1_010240	590	TGGT1_010240::590													-0.199156	10.4393	96	9					-0.887101	29.6287	100	7
TGGT1_010240	593	TGGT1_010240::593									-0.0616603	11.0926	100	2	-0.0201754	10.4393	94	7					0.468966	8.62775	94	9
TGGT1_010260	625	TGGT1_010260::625																	-0.177665	29.5688	100	4
TGGT1_010260	634	TGGT1_010260::634																	-0.177665	29.5688	100	4
TGGT1_010260	1604	TGGT1_010260::1604	-0.277914	20.0012	96	5	0.30697	22.8713	100	4	-0.0187589	21.6642	89	5					-0.281032	27.4937	100	2	-0.583007	74.2423	89	3
TGGT1_010260	1610	TGGT1_010260::1610	-0.277914	20.0012	96	5	0.30697	22.8713	100	4	-0.0480894	21.6642	89	4					-0.307232	27.4937	100	3	-0.583007	74.2423	89	3
TGGT1_010270	1845	TGGT1_010270::1845					-0.0373149	11.4134	100	2									-0.285346	26.2791	100	3
TGGT1_010270	1850	TGGT1_010270::1850					-0.271264	27.8782	100	2									-0.285357	26.2791	100	3
TGGT1_010270	1965	TGGT1_010270::1965													-0.163014	20.2907	100	2	0.332369	13.8571	94	5
TGGT1_010270	1968	TGGT1_010270::1968													0.0518661	12.8224	100	2	0.516286	13.8571	94	3
TGGT1_010270	1969	TGGT1_010270::1969													-0.163658	20.2907	100	2	0.404336	13.4808	91	4
TGGT1_010310	1104	TGGT1_010310::1104																	0.354899	11.0106	100	3
TGGT1_010310	1109	TGGT1_010310::1109																	0.354899	11.0106	100	3
TGGT1_010370	281	TGGT1_010370::281																	0.308869	13.4005	96	8
TGGT1_010370	285	TGGT1_010370::285																	0.308869	13.4005	96	8
TGGT1_010370	390	TGGT1_010370::390																	0.286017	10.1524	100	6
TGGT1_010370	395	TGGT1_010370::395																	0.286017	10.1524	100	6
TGGT1_010380	882	TGGT1_010380::882																	0.0590666	36.8947	100	3
TGGT1_010380	883	TGGT1_010380::883																	0.0314699	39.4687	100	5
TGGT1_010380	885	TGGT1_010380::885																	0.0590282	36.8947	100	2
TGGT1_010380	887	TGGT1_010380::887																	0.0314491	39.4687	100	4
TGGT1_010380	1313	TGGT1_010380::1313	-0.0193796	17.6355	100	29	0.472806	28.0105	100	6	0.0474121	21.3298	100	8	-0.186008	32.8301	100	16					-0.107188	15.7255	100	24
TGGT1_010380	1317	TGGT1_010380::1317	-0.0193796	17.6355	100	29	0.472806	28.0105	100	6	0.0474121	21.3298	100	8	-0.186008	32.8301	100	16					-0.107188	15.7255	100	24
TGGT1_010390	21	TGGT1_010390::21																	0.559948	74.4377	100	37	0.39313	71.4646	100	9
TGGT1_010390	24	TGGT1_010390::24																	0.325109	47.8338	100	21	0.293699	44.7828	100	9
TGGT1_010390	27	TGGT1_010390::27																	0.447026	74.4377	100	34	0.3288	75.1924	100	14
TGGT1_010390	28	TGGT1_010390::28																	0.47838	73.0125	100	14	0.237736	75.1924	100	6
TGGT1_010390	32	TGGT1_010390::32																	0.0852947	53.1676	100	8
TGGT1_010390	37	TGGT1_010390::37																	0.103832	57.7269	100	20
TGGT1_010390	40	TGGT1_010390::40																	0.0789457	57.7269	100	26
TGGT1_010460	419	TGGT1_010460::419																					-0.103443	25.7093	100	3
TGGT1_010460	1034	TGGT1_010460::1034													-0.0700088	37.3474	100	6					-0.300172	45.4247	100	4
TGGT1_010460	1038	TGGT1_010460::1038													-0.0917004	64.539	100	9					-0.275426	45.4247	100	5
TGGT1_010460	1039	TGGT1_010460::1039													-0.104065	64.539	100	3
TGGT1_010590	108	TGGT1_010590::108									0.403125	14.9495	100	4
TGGT1_010590	109	TGGT1_010590::109									0.404152	20.3427	100	2
TGGT1_010590	110	TGGT1_010590::110									0.408433	20.3427	100	5
TGGT1_010590	112	TGGT1_010590::112									0.499826	20.1771	100	3
TGGT1_010610	994	TGGT1_010610::994					-0.081076	174.57	100	12					-0.249783	10.2549	100	3	-0.495833	122.159	100	8	0.159002	31.0689	100	7
TGGT1_010610	997	TGGT1_010610::997					0.0835833	42.1446	100	6									-0.478009	101.56	100	7	0.105629	11.7117	100	6
TGGT1_010610	998	TGGT1_010610::998					-0.217477	174.57	100	6					-0.258662	10.2549	100	2	-0.491353	122.159	100	13	0.152159	31.0689	100	11
TGGT1_010610	1010	TGGT1_010610::1010																					0.48407	26.9626	100	2
TGGT1_010610	1012	TGGT1_010610::1012																					0.48407	26.9626	100	2
TGGT1_010610	1033	TGGT1_010610::1033									0.33913	9.85404	94	2
TGGT1_010610	1055	TGGT1_010610::1055									0.33913	9.85404	94	2
TGGT1_010610	1097	TGGT1_010610::1097	0.216014	11.0099	100	12													-0.233119	47.6725	100	9	-0.13322	23.5192	100	3
TGGT1_010610	1101	TGGT1_010610::1101	0.138064	12.5963	100	17													-0.234595	47.6725	100	11	-0.0505315	62.7337	100	5
TGGT1_010610	1104	TGGT1_010610::1104									0.0490317	13.8785	100	2
TGGT1_010610	1105	TGGT1_010610::1105	0.0526161	13.3188	100	7					0.0490317	13.8785	100	3					-0.261176	20.122	100	3	-0.026778	62.7337	100	3
TGGT1_010610	1120	TGGT1_010610::1120																					0.0723423	11.0821	100	4
TGGT1_010610	1377	TGGT1_010610::1377																	-0.704795	14.01	100	4	0.41885	29.0178	100	2
TGGT1_010610	1457	TGGT1_010610::1457	0.257654	14.9774	100	5	-0.0836503	8.06833	94	2
TGGT1_010610	1458	TGGT1_010610::1458	0.263472	14.8542	100	5									0.36237	9.93225	100	2					-0.0761675	67.2131	100	5
TGGT1_010610	1459	TGGT1_010610::1459	0.260771	14.9774	100	10	-0.146268	8.06833	94	3	-0.11163	8.54269	96	2	0.3623	9.93225	100	3					-0.0763451	67.2131	100	4
TGGT1_010610	1610	TGGT1_010610::1610																	-0.239152	9.70103	100	18	0.412112	33.7298	100	7
TGGT1_010610	1612	TGGT1_010610::1612																	-0.238865	9.70103	100	17	0.412112	33.7298	100	7
TGGT1_010610	1768	TGGT1_010610::1768																	-1.21604	50.8497	100	3
TGGT1_010610	1781	TGGT1_010610::1781																	-1.21634	50.8497	100	4
TGGT1_010610	1813	TGGT1_010610::1813					-0.072331	32.8273	100	8
TGGT1_010610	1816	TGGT1_010610::1816					0.311889	32.8273	94	3
TGGT1_010610	1817	TGGT1_010610::1817					-0.246474	32.8273	100	4
TGGT1_010610	2139	TGGT1_010610::2139																	-0.550824	11.8025	100	4	0.448155	12.7705	96	3
TGGT1_010610	2142	TGGT1_010610::2142																	-0.550824	11.8025	100	4	0.448287	12.7705	96	2
TGGT1_010610	2237	TGGT1_010610::2237	0.154625	32.9201	100	6													-0.262818	53.8282	100	7	0.707044	67.4884	100	2
TGGT1_010610	2238	TGGT1_010610::2238	0.154625	32.9201	100	6													-0.262818	53.8282	100	7	0.707044	67.4884	100	2
TGGT1_010840	75	TGGT1_010840::75																	0.614629	17.2055	100	2
TGGT1_010840	173	TGGT1_010840::173	-0.00432155	334.335	100	11	0.00463451	767.781	100	8	-0.223228	41.5442	100	3	0.0871596	125.515	100	3	-0.0938462	345.332	100	14	-0.135806	281.183	100	5
TGGT1_010840	176	TGGT1_010840::176	-0.00432155	334.335	100	11	0.00463451	767.781	100	8	-0.223228	41.5442	100	3	0.0871596	125.515	100	3	-0.0938462	345.332	100	14	-0.135806	281.183	100	5
TGGT1_011200	181	TGGT1_011200::181	0.759596	45.281	100	25					0.822288	25.9222	91	4	0.468768	172.384	100	18					1.1777	30.6481	100	2
TGGT1_011200	183	TGGT1_011200::183	0.776745	45.281	100	28					0.822288	25.9222	91	4	0.468759	172.384	100	17					1.1777	30.6481	100	2
TGGT1_011200	187	TGGT1_011200::187	0.850627	36.8924	100	4									0.471836	8.2319	91	3
TGGT1_011200	212	TGGT1_011200::212	0.25311	20.9089	96	10	0.106336	48.063	94	2	0.74483	165.047	100	6	0.33124	41.1076	100	7	0.901207	8.69016	96	7	0.709379	25.4158	100	6
TGGT1_011200	221	TGGT1_011200::221	0.246738	87.6566	96	62	0.122069	48.063	94	6	0.850393	214.565	100	10	0.39088	50.4044	100	12	0.771987	9.0446	94	6	0.733613	26.081	100	14
TGGT1_011200	222	TGGT1_011200::222	0.25033	87.6566	96	44	0.263484	9.67558	94	4	0.911089	214.565	100	6	0.368186	50.4044	100	12	0.82724	9.0446	96	9	0.712872	26.081	96	12
TGGT1_011200	235	TGGT1_011200::235									0.177294	9.20239	94	2
TGGT1_011200	249	TGGT1_011200::249													-0.367256	27.6879	100	10					-0.29374	9.93184	96	2
TGGT1_011200	250	TGGT1_011200::250									-1.29294	13.1418	100	11	-0.372496	27.0211	100	10					1.97753	9.67947	96	3
TGGT1_011200	251	TGGT1_011200::251									-1.33133	13.1418	100	9	-0.410226	26.7	100	4
TGGT1_011200	252	TGGT1_011200::252													-0.292622	24.9755	100	6
TGGT1_011200	253	TGGT1_011200::253													-0.328553	24.5118	100	6					1.73008	9.67947	96	3
TGGT1_011200	254	TGGT1_011200::254													-0.353512	27.6879	100	8
TGGT1_011200	297	TGGT1_011200::297	-0.0367053	112.43	100	59	-0.985916	327.22	100	11	-1.30034	382.334	100	10	-0.546799	206.301	100	18	0.665429	91.8159	100	22	0.0868611	153.257	100	10
TGGT1_011200	300	TGGT1_011200::300	0.113315	42.1275	100	31	-0.93932	114.305	94	4					-0.538101	206.301	100	7	0.609389	81.5977	100	9	0.187525	74.2363	100	8
TGGT1_011200	303	TGGT1_011200::303	-0.105106	112.43	100	26	-1.01002	327.22	100	8	-1.26841	314.161	100	8	-0.551672	79.1445	100	15	0.676616	91.8159	100	13	0.156739	153.257	100	11
TGGT1_011200	306	TGGT1_011200::306	0.15842	38.8274	100	6									-0.438468	16.2408	94	2
TGGT1_011390	114	TGGT1_011390::114																	-0.296507	34.9049	100	2
TGGT1_011390	120	TGGT1_011390::120																	-0.276221	34.9049	100	6
TGGT1_011390	124	TGGT1_011390::124																	-0.111258	8.20965	89	3
TGGT1_011480	61	TGGT1_011480::61	-0.360809	26.174	100	4									-0.867377	73.0716	94	2					-0.062851	12.193	100	3
TGGT1_011480	63	TGGT1_011480::63	-0.360809	26.174	100	4									-0.867377	73.0716	94	2					-0.062851	12.193	100	3
TGGT1_011660	530	TGGT1_011660::530					0.291732	9.3391	100	5									0.00863868	9.84667	100	3
TGGT1_011660	532	TGGT1_011660::532					0.278997	11.8769	100	4
TGGT1_011660	534	TGGT1_011660::534					0.279871	11.8769	100	6									0.0668084	9.95117	94	2
TGGT1_011660	541	TGGT1_011660::541																	0.022217	9.95117	100	6
TGGT1_011660	695	TGGT1_011660::695																	-0.499345	13.8597	89	4
TGGT1_011660	697	TGGT1_011660::697																	-0.322684	13.8597	96	5
TGGT1_011660	705	TGGT1_011660::705																	0.787634	8.61643	96	2
TGGT1_011720	952	TGGT1_011720::952																					0.0377293	18.2714	100	3
TGGT1_011720	953	TGGT1_011720::953																					0.0376638	18.2714	100	2
TGGT1_011720	957	TGGT1_011720::957													0.181071	10.7476	100	11					-0.182041	32.0942	100	12
TGGT1_011720	958	TGGT1_011720::958													0.181071	10.7476	100	11					-0.18212	32.0942	100	11
TGGT1_011740	28	TGGT1_011740::28	0.00931075	21.2273	100	9					-0.424978	37.7098	100	2					-0.128141	68.98	100	8
TGGT1_011740	30	TGGT1_011740::30	0.0177299	23.1494	100	9					-0.385847	39.2144	100	3	-0.204335	32.5063	100	4	-0.139289	67.3075	100	8	-0.505477	201.94	100	6
TGGT1_011740	32	TGGT1_011740::32	0.00753971	21.5289	100	15	-0.303957	42.9561	100	6	-0.356186	35.1991	100	6	-0.204328	32.5063	100	5	-0.138123	67.3075	100	11	-0.378629	201.94	100	9
TGGT1_011740	35	TGGT1_011740::35	0.023987	23.1494	100	14					-0.411289	39.2144	100	2					-0.129834	68.98	100	5	-0.157288	149.496	100	3
TGGT1_011740	39	TGGT1_011740::39									-0.356334	35.1991	100	3
TGGT1_011740	84	TGGT1_011740::84																	-0.414126	24.3894	100	4
TGGT1_011740	86	TGGT1_011740::86																	-0.272366	23.6022	100	21
TGGT1_011740	87	TGGT1_011740::87																	-0.187665	16.2613	96	11
TGGT1_011740	89	TGGT1_011740::89																	-0.265628	23.6022	100	18
TGGT1_011740	91	TGGT1_011740::91																	-0.363217	24.3894	100	3
TGGT1_011740	103	TGGT1_011740::103																	0.080849	19.2234	100	8
TGGT1_011740	105	TGGT1_011740::105																	0.162677	19.2234	100	5	1.74485	41.8981	100	2
TGGT1_011740	111	TGGT1_011740::111	-0.110907	77.8775	100	15	-0.417455	1024.8	100	30	0.270511	75.7752	100	7	0.196167	141.147	100	14	0.0483678	196.054	100	61	0.466079	51.6502	100	7
TGGT1_011740	112	TGGT1_011740::112	-0.105532	179.45	100	31	-0.36745	1052.02	100	41	0.308481	199.727	100	20	0.169597	141.147	100	17	0.00819866	196.054	100	70	0.484501	51.6502	100	11
TGGT1_011740	113	TGGT1_011740::113	-0.107163	179.45	100	20	-0.285556	1052.02	100	15	0.320462	199.727	100	13	0.150007	110.473	100	5	0.0191639	148.005	100	15	0.504773	49.694	100	4
TGGT1_011740	124	TGGT1_011740::124																	-0.63109	22.4217	91	2
TGGT1_011800	24	TGGT1_011800::24																					-0.166743	30.4915	100	2
TGGT1_011800	26	TGGT1_011800::26																					0.108041	22.0662	96	2
TGGT1_011800	37	TGGT1_011800::37																					-0.0875973	30.4915	100	3
TGGT1_011860	163	TGGT1_011860::163																	-1.27658	8.4219	100	2
TGGT1_011860	165	TGGT1_011860::165																	-1.27658	8.4219	100	2
TGGT1_011870	584	TGGT1_011870::584	0.145911	27.3632	100	11
TGGT1_011870	585	TGGT1_011870::585	0.0779556	21.7719	100	3
TGGT1_011870	587	TGGT1_011870::587	0.165123	21.168	100	6	0.145559	55.1887	100	5									0.0164118	36.0538	100	4
TGGT1_011870	589	TGGT1_011870::589	0.189837	27.3632	96	7					1.38292	8.45434	94	2	0.146658	66.2552	100	2	-0.0410207	24.547	91	2
TGGT1_011870	591	TGGT1_011870::591	0.203206	27.8495	100	10	0.116874	201.831	100	6	-1.18735	59.1549	91	4	0.0179475	74.7586	100	5	-0.00960954	35.2642	100	10	0.175671	99.056	100	7
TGGT1_011870	595	TGGT1_011870::595	0.203742	27.8495	100	13	0.123356	201.831	100	9	-1.1962	59.1549	94	5	0.0174511	66.2552	100	6	0.00327933	36.0538	100	13	0.183344	99.056	100	9
TGGT1_012040	89	TGGT1_012040::89																					0.140997	18.4847	100	5
TGGT1_012040	90	TGGT1_012040::90													0.134027	61.4745	100	4
TGGT1_012040	93	TGGT1_012040::93	0.297387	9.02756	96	21					-0.172725	57.1585	100	13	0.161165	72.5075	100	12					0.0600106	87.3272	100	8
TGGT1_012040	96	TGGT1_012040::96																					0.123606	87.3272	100	4
TGGT1_012040	98	TGGT1_012040::98	0.331485	8.26127	94	7					-0.191916	38.3648	100	3	0.240927	60.4072	100	6					0.0369887	17.1319	94	5
TGGT1_012040	100	TGGT1_012040::100	0.282897	9.02756	94	10					-0.163744	57.1585	100	3	0.167117	72.5075	100	7					0.000554976	41.1234	100	8
TGGT1_012130	50	TGGT1_012130::50													-0.162823	14.5262	100	10					0.1451	69.6373	100	8
TGGT1_012130	52	TGGT1_012130::52													-0.162823	14.5262	100	9					0.1451	69.6373	100	8
TGGT1_012130	617	TGGT1_012130::617	0.291886	30.6759	100	14	-0.272252	11.9704	100	5					-0.0906678	33.995	100	17	0.111336	11.7842	100	10	-0.0680378	51.3914	100	13
TGGT1_012130	618	TGGT1_012130::618	0.291886	30.6759	100	14	-0.272252	11.9704	100	5					-0.0906678	33.995	100	17	0.111336	11.7842	100	10	-0.0680378	51.3914	100	13
TGGT1_012170	35	TGGT1_012170::35					0.198449	65.0642	94	3
TGGT1_012170	36	TGGT1_012170::36	0.0542673	39.0085	100	3	0.203524	99.0769	100	7					-0.318623	129.141	91	6	-0.204377	53.3813	100	3	0.00511636	314.419	94	5
TGGT1_012170	37	TGGT1_012170::37	0.116448	59.6435	100	27	0.183806	224.416	100	21	0.0241319	131.541	100	10	-0.382562	214.906	100	19	-0.267576	61.0817	100	6	0.0668681	191.174	96	12
TGGT1_012170	38	TGGT1_012170::38	0.22042	43.5701	100	9	0.223158	100.647	94	8	0.0284398	131.735	100	2	0.249992	56.4034	100	8					0.00653736	171.133	100	4
TGGT1_012170	41	TGGT1_012170::41	0.136448	59.6435	100	37	0.192669	224.416	100	38	0.0253591	131.735	100	14	-0.280383	214.906	100	33	-0.258464	61.0817	100	9	0.0197227	314.419	100	22
TGGT1_012190	549	TGGT1_012190::549	0.215164	15.8623	100	22	0.281625	51.9943	100	16	0.121265	26.0816	100	9	-0.0301411	39.1108	100	9	-0.186484	28.9341	100	15	-0.259346	72.4397	100	11
TGGT1_012190	552	TGGT1_012190::552	0.239129	15.8623	100	20	0.282093	51.9943	100	17	0.121328	26.0816	100	9	-0.0301411	39.1108	100	9	-0.174673	28.9341	100	17	-0.253414	72.4149	100	10
TGGT1_012190	554	TGGT1_012190::554	0.0933181	9.78982	100	4													-0.0836704	16.6948	100	2	-0.27688	72.4397	100	3
TGGT1_012210	887	TGGT1_012210::887																	0.570926	43.9903	100	12	0.0544596	58.5939	100	3
TGGT1_012210	889	TGGT1_012210::889																	0.340778	43.9903	100	26	0.118631	138.514	100	28
TGGT1_012210	892	TGGT1_012210::892																	0.0604454	31.9845	100	12	0.112812	138.514	100	29
TGGT1_012210	894	TGGT1_012210::894																	0.0337962	212.404	100	3
TGGT1_012210	896	TGGT1_012210::896																	-0.0859779	249.03	100	6
TGGT1_012210	899	TGGT1_012210::899																	-0.172982	73.5804	100	2
TGGT1_012210	901	TGGT1_012210::901																	-0.319017	22.1024	96	2
TGGT1_012210	903	TGGT1_012210::903																	0.0417096	249.03	100	3
TGGT1_012940	131	TGGT1_012940::131													-0.409675	16.0701	100	2	-0.250491	180.743	100	7
TGGT1_012940	135	TGGT1_012940::135													-0.409675	16.0701	100	2	-0.250536	180.743	100	8
TGGT1_013010	55	TGGT1_013010::55	0.342405	27.5654	100	6													0.463872	13.9867	100	2	0.162911	47.3544	100	3
TGGT1_013010	57	TGGT1_013010::57	0.342405	27.5654	100	6													0.463872	13.9867	100	2	0.162911	47.3544	100	3
TGGT1_013010	113	TGGT1_013010::113																	-0.484797	9.6484	96	4
TGGT1_013010	124	TGGT1_013010::124																	-0.570562	9.6484	96	3
TGGT1_013100	162	TGGT1_013100::162													-0.314278	9.04029	96	2					-0.7177	8.96274	91	3
TGGT1_013100	169	TGGT1_013100::169													-0.314278	9.04029	96	2					-0.7177	8.96274	91	3
TGGT1_013120	45	TGGT1_013120::45																					0.508353	9.55088	100	5
TGGT1_013120	58	TGGT1_013120::58																					0.508505	9.55088	100	4
TGGT1_013120	91	TGGT1_013120::91																					0.121916	97.211	100	3
TGGT1_013120	93	TGGT1_013120::93	0.50911	11.6055	100	40	-0.0564211	244.131	100	17	0.408332	19.7405	100	15	0.283786	21.2938	100	11	0.102913	128.743	100	16	0.133288	97.211	100	23
TGGT1_013120	97	TGGT1_013120::97	0.50911	11.6055	100	40	-0.0564211	244.131	100	18	0.408518	19.7405	100	14	0.283786	21.2938	100	11	0.10348	128.743	100	15	0.141022	54.6365	100	20
TGGT1_013120	127	TGGT1_013120::127	0.291876	11.1349	100	3									0.554173	17.7929	100	5	0.422535	87.351	100	9	0.873545	40.7815	100	3
TGGT1_013120	129	TGGT1_013120::129	0.208704	11.1349	96	5									0.647977	24.6518	100	6	0.401879	67.5316	100	8	1.00894	41.7582	100	13
TGGT1_013120	134	TGGT1_013120::134	0.257889	11.1349	100	9									0.620313	24.6518	100	11	0.416541	87.351	100	15	1.03111	41.7582	100	14
TGGT1_013120	139	TGGT1_013120::139																					0.641	19.9676	100	3
TGGT1_013120	264	TGGT1_013120::264													0.28069	12.1999	96	2	0.0869295	14.0113	96	7	0.288908	8.76578	96	5
TGGT1_013120	266	TGGT1_013120::266													0.28069	12.1999	96	2	0.0869295	14.0113	96	7	0.288908	8.76578	96	5
TGGT1_013130	845	TGGT1_013130::845	-0.551695	9.85527	100	10
TGGT1_013130	850	TGGT1_013130::850	-0.695104	9.85527	94	8
TGGT1_013150	24	TGGT1_013150::24	-0.489727	83.9564	100	113	-1.35922	1679.16	100	41	-0.760546	220.804	100	54	-0.2076	84.1417	100	44	-0.84565	237.477	100	52	0.0761112	264.261	100	78
TGGT1_013150	32	TGGT1_013150::32	-0.513031	21.9096	100	45	-1.3377	155.77	100	21	-0.57316	150.879	100	16	-0.340698	83.6968	100	31	-0.487353	385.937	100	89	-0.202881	170.009	100	44
TGGT1_013150	37	TGGT1_013150::37	-0.182507	232.506	100	118	-1.31656	1679.16	100	79	-0.583317	503.041	100	45	-0.0741384	162.679	100	43	-0.380146	385.937	100	69	0.0147011	954.244	100	65
TGGT1_013150	39	TGGT1_013150::39	-0.380852	23.2724	100	35	-1.14973	367.559	100	41	-0.469229	489.628	100	28	-0.0813907	163.861	100	27	-0.408206	212.573	100	30	0.217572	251.065	100	30
TGGT1_013150	40	TGGT1_013150::40	-0.138383	232.506	100	99	-1.29438	1186.9	100	58	-0.498924	503.041	100	49	-0.0368694	163.861	100	37	-0.441585	372.211	100	32	-0.0666671	954.244	100	51
TGGT1_013230	89	TGGT1_013230::89									-0.226624	10.9549	94	4	0.31135	18.0001	100	4	-1.23075	8.25187	96	4	-0.300313	41.2939	100	3
TGGT1_013230	91	TGGT1_013230::91									-0.133051	10.9549	94	2					-1.25869	8.25187	89	3
TGGT1_013230	93	TGGT1_013230::93													-0.010068	29.1836	100	2					-0.309556	41.2939	100	2
TGGT1_013230	95	TGGT1_013230::95									-0.784404	9.98026	91	3	0.348812	18.0001	100	3
TGGT1_013230	801	TGGT1_013230::801																					-0.736274	14.4522	100	2
TGGT1_013230	804	TGGT1_013230::804																					-0.736274	14.4522	100	2
TGGT1_013230	1742	TGGT1_013230::1742													-0.32672	11.8596	100	4
TGGT1_013230	1743	TGGT1_013230::1743													-0.32672	11.8596	100	4
TGGT1_013270	696	TGGT1_013270::696													0.334973	9.52874	100	4
TGGT1_013270	698	TGGT1_013270::698													0.3387	9.52874	100	3
TGGT1_013270	1011	TGGT1_013270::1011	0.590622	15.4787	89	2													0.0385867	498.128	100	16
TGGT1_013270	1012	TGGT1_013270::1012																	0.0101546	26.1411	100	15
TGGT1_013270	1016	TGGT1_013270::1016	0.64044	15.4787	89	3													0.0627208	498.128	100	5
TGGT1_013270	1589	TGGT1_013270::1589																	-0.0556166	27.9594	100	5
TGGT1_013270	1591	TGGT1_013270::1591																	-0.0717856	18.3501	96	3
TGGT1_013270	1592	TGGT1_013270::1592																	-0.0384745	27.9594	100	3
TGGT1_013450	252	TGGT1_013450::252	1.56362	36.1365	100	5	0.0314859	9.03237	94	3	0.00172053	51.0984	100	7	0.0260561	45.664	100	6	-0.134281	12.9623	96	2	-0.101066	35.1833	100	2
TGGT1_013450	255	TGGT1_013450::255	0.209246	10.9528	100	24	0.131165	60.3028	100	18	-0.0225342	71.5668	100	20	-0.0233273	51.4106	100	29	-0.0587251	20.0234	100	11	-0.134945	98.8783	100	19
TGGT1_013450	256	TGGT1_013450::256	0.523081	36.1365	100	29	0.129406	60.3028	100	21	-0.034115	71.5668	100	23	-0.0141914	51.4106	100	35	-0.0650196	20.0234	100	13	-0.132579	98.8783	100	21
TGGT1_013450	369	TGGT1_013450::369																					-0.129247	101.488	100	6
TGGT1_013450	376	TGGT1_013450::376									-0.0368344	15.0342	91	2									-0.135932	35.1651	100	2
TGGT1_013450	382	TGGT1_013450::382																					-0.128179	101.488	100	6
TGGT1_013450	386	TGGT1_013450::386									-0.0966703	15.0342	96	6	-0.254485	27.6288	100	3	0.0654036	21.8967	100	18	0.143762	98.9755	100	11
TGGT1_013450	389	TGGT1_013450::389									-0.198964	11.6385	96	4	-0.254485	27.6288	100	3	-0.21509	13.204	100	6	0.143762	98.9755	100	11
TGGT1_013450	398	TGGT1_013450::398																	0.231137	21.8221	100	7
TGGT1_013450	611	TGGT1_013450::611																	0.747497	21.0609	100	14	0.281582	65.6479	100	2
TGGT1_013450	614	TGGT1_013450::614																	0.747497	21.0609	100	14	0.281582	65.6479	100	2
TGGT1_013500	13	TGGT1_013500::13																	0.0882917	44.3707	100	4
TGGT1_013500	14	TGGT1_013500::14	0.0147026	32.2002	100	11	-0.0940907	65.4097	100	6	0.476183	19.2624	100	3	-0.0695911	105.243	100	8	0.148915	44.3707	100	15	-0.148962	22.915	100	4
TGGT1_013500	15	TGGT1_013500::15	0.0147026	32.2002	100	11	-0.0940907	65.4097	100	6	0.476183	19.2624	100	3	-0.0696023	105.243	100	7	0.175243	43.8499	100	11	-0.148962	22.915	100	4
TGGT1_013500	122	TGGT1_013500::122									0.128884	13.0765	100	8	-0.368564	13.9124	100	9					-0.0763586	25.5679	100	5
TGGT1_013500	126	TGGT1_013500::126									0.137481	13.0765	100	7	-0.368564	13.9124	100	9					-0.0763586	25.5679	100	5
TGGT1_013510	838	TGGT1_013510::838																	-0.513113	29.6244	100	4
TGGT1_013510	846	TGGT1_013510::846																	-0.513113	29.6244	100	4
TGGT1_013560	28	TGGT1_013560::28					0.0244406	30.9619	100	3	-0.322196	12.3997	91	2					-0.29246	101.715	100	5	-0.0675328	301.789	100	3
TGGT1_013560	29	TGGT1_013560::29					0.0244406	30.9619	100	3	-0.322196	12.3997	91	2					-0.29246	101.715	100	5	-0.0675328	301.789	100	3
TGGT1_013560	31	TGGT1_013560::31																	-0.286629	96.8595	100	6	-0.085191	91.0569	100	3
TGGT1_013560	34	TGGT1_013560::34																	-0.286629	96.8595	100	6	-0.085191	91.0569	100	3
TGGT1_013560	267	TGGT1_013560::267													0.227683	12.8945	100	2
TGGT1_013560	270	TGGT1_013560::270													0.227683	12.8945	100	2
TGGT1_013700	38	TGGT1_013700::38																					0.336234	10.7557	100	4
TGGT1_013700	41	TGGT1_013700::41																					0.336792	10.7557	100	3
TGGT1_013770	258	TGGT1_013770::258																	0.315914	8.16101	100	4
TGGT1_013770	262	TGGT1_013770::262																	0.315914	8.16101	100	4
TGGT1_013770	340	TGGT1_013770::340																	-0.416122	18.99	100	4
TGGT1_013770	341	TGGT1_013770::341																	-0.416122	18.99	100	4
TGGT1_013840	642	TGGT1_013840::642									-0.258933	8.08974	94	2
TGGT1_013840	648	TGGT1_013840::648									-0.271916	8.08974	94	3
TGGT1_013850	270	TGGT1_013850::270																	-0.0178312	11.2615	100	17	-0.190468	8.08674	96	4
TGGT1_013850	273	TGGT1_013850::273																	0.0143787	11.2615	100	3
TGGT1_013850	274	TGGT1_013850::274																	-0.0253942	11.2615	100	14	-0.190468	8.08674	96	4
TGGT1_013850	281	TGGT1_013850::281													0.348665	11.5488	100	2	-0.345513	11.0944	100	5
TGGT1_013850	286	TGGT1_013850::286																	-0.337422	11.2232	100	2
TGGT1_013850	304	TGGT1_013850::304													0.310644	11.5488	100	5	-0.349363	11.2232	100	6
TGGT1_013850	477	TGGT1_013850::477									0.983067	8.71916	100	3	-0.0106767	18.2894	100	9					-0.0414296	40.918	100	8
TGGT1_013850	478	TGGT1_013850::478									0.983067	8.71916	100	3	-0.0106767	18.2894	100	9					-0.0414296	40.918	100	8
TGGT1_013850	708	TGGT1_013850::708																					-0.215954	30.2026	100	3
TGGT1_013850	713	TGGT1_013850::713																					-0.215954	30.2026	100	3
TGGT1_013850	1370	TGGT1_013850::1370					-0.171867	8.19258	100	2					-0.0851833	16.8845	100	3					-0.187351	10.2287	96	4
TGGT1_013850	1378	TGGT1_013850::1378					-0.171867	8.19258	100	2					-0.0851833	16.8845	100	3					-0.182709	10.2287	94	5
TGGT1_014000	24	TGGT1_014000::24	0.441836	74.2901	100	15	0.12792	681.205	100	32	0.311297	184.862	100	4	0.160779	214.749	100	11	-0.128763	463.268	100	19	0.0390763	1949.2	100	27
TGGT1_014000	26	TGGT1_014000::26					-0.374326	39.9598	94	7	0.228518	26.5816	96	3									-0.100868	17.8119	100	5
TGGT1_014000	27	TGGT1_014000::27	0.442733	74.2901	100	17	0.121769	681.205	100	36	0.301122	184.862	100	7	0.162647	214.749	100	10	-0.142509	463.268	100	22	-0.0257027	1949.2	100	32
TGGT1_014000	30	TGGT1_014000::30					-0.321214	10.2536	100	7									-0.644195	16.8337	100	7	-0.555762	89.5299	100	8
TGGT1_014340	333	TGGT1_014340::333																	0.376511	43.124	100	5
TGGT1_014340	336	TGGT1_014340::336																	0.376511	43.124	100	5
TGGT1_014340	342	TGGT1_014340::342																	0.00371103	20.3867	100	3
TGGT1_014340	344	TGGT1_014340::344																	-0.0377351	14.3572	100	2
TGGT1_014340	348	TGGT1_014340::348																	-0.0123206	20.3867	100	4
TGGT1_014590	9	TGGT1_014590::9									-0.00554014	8.09508	96	6	0.161224	115.343	100	41	-0.203222	15.0362	100	6	0.152345	101.635	100	34
TGGT1_014590	10	TGGT1_014590::10													0.169006	115.343	100	23	-0.214807	16.0576	100	6	0.10903	54.2122	100	21
TGGT1_014590	11	TGGT1_014590::11													0.0848042	23.6567	100	21	-0.230789	16.0576	100	2	0.175464	101.635	100	27
TGGT1_014590	16	TGGT1_014590::16													0.128163	48.7094	100	4					-0.180894	53.8782	94	12
TGGT1_014590	22	TGGT1_014590::22									0.0152954	8.09508	96	3	0.130086	113.554	100	17					0.0513839	15.418	100	15
TGGT1_014590	146	TGGT1_014590::146																					1.16185	29.8598	100	2
TGGT1_014590	150	TGGT1_014590::150																					1.16185	29.8598	100	2
TGGT1_014590	188	TGGT1_014590::188													0.335815	15.2956	100	6	0.582234	8.96931	100	2
TGGT1_014590	191	TGGT1_014590::191													0.338151	15.2956	100	5	0.388472	40.0232	100	9	1.18317	64.3016	100	6
TGGT1_014590	194	TGGT1_014590::194																	0.399321	40.0232	100	11	0.945131	64.3016	100	8
TGGT1_014590	197	TGGT1_014590::197																					0.0987961	23.8411	100	2
TGGT1_014590	198	TGGT1_014590::198																					0.447365	48.4155	100	5
TGGT1_014590	200	TGGT1_014590::200																					-0.333841	15.0571	100	5
TGGT1_014590	204	TGGT1_014590::204	0.334903	28.5532	100	7	-0.189954	28.61	100	6	0.445155	28.0781	100	6	0.163813	128.911	100	8	0.161303	293.111	100	20	0.805661	1156.83	100	26
TGGT1_014590	207	TGGT1_014590::207	0.334899	28.5532	100	6	-0.189954	28.61	100	6	0.445068	28.0781	100	3	0.18563	128.911	100	3	0.128119	293.111	100	15	0.838332	1156.83	100	19
TGGT1_014590	209	TGGT1_014590::209													-0.039812	13.1893	100	3	0.369334	68.0992	100	4	0.489068	13.2172	100	2
TGGT1_014760	302	TGGT1_014760::302																	0.307532	24.8734	100	2
TGGT1_014760	304	TGGT1_014760::304																	0.0288312	34.0779	100	7
TGGT1_014760	308	TGGT1_014760::308																	-0.0276067	34.0779	100	18
TGGT1_014760	311	TGGT1_014760::311																	-0.180141	30.3835	100	10
TGGT1_014880	278	TGGT1_014880::278																	0.00506583	8.73939	100	4
TGGT1_014880	281	TGGT1_014880::281																	0.00506583	8.73939	100	4
TGGT1_014920	136	TGGT1_014920::136	1.3248	10.3082	100	12									0.0106894	8.61918	100	3	0.549901	14.6413	100	2
TGGT1_014920	139	TGGT1_014920::139													-0.0757036	53.2881	100	5	0.549901	14.6413	100	2
TGGT1_014920	141	TGGT1_014920::141	1.31161	10.3082	100	8
TGGT1_014920	142	TGGT1_014920::142													0.505229	22.739	91	3
TGGT1_014920	175	TGGT1_014920::175	1.3807	12.1291	100	11	-0.0838744	14.1362	100	5	-0.588531	18.8912	96	2	0.567388	86.2586	100	4	3.85207	12.9714	100	2
TGGT1_014920	177	TGGT1_014920::177	1.38092	12.1291	100	12	-0.0838744	14.1362	100	5	-0.588531	18.8912	96	2	0.567388	86.2586	100	4	3.85207	12.9714	100	2
TGGT1_014920	186	TGGT1_014920::186	0.987025	23.7159	94	11	-0.410949	142.48	100	11	-0.475497	66.9874	100	6	0.447574	55.428	100	16
TGGT1_014920	189	TGGT1_014920::189	0.85319	22.6525	100	29	-0.338224	70.0652	100	16	-0.0361145	24.5989	100	14	0.438972	66.1388	100	13	0.911335	17.155	100	10
TGGT1_014920	191	TGGT1_014920::191	0.839778	16.5619	100	22	-0.42393	9.21505	94	3	-0.0130994	29.0509	100	13	0.392135	58.1982	100	13	0.732704	16.766	94	5
TGGT1_014920	192	TGGT1_014920::192	0.852844	23.7159	100	51	-0.156904	142.48	100	19	-0.0100273	29.0509	100	19	0.424181	66.1388	100	39	0.907175	17.155	100	11
TGGT1_014920	196	TGGT1_014920::196	0.894472	15.1446	100	5					-0.463176	66.9874	100	6	0.269892	55.7601	100	17	0.569345	13.8006	94	5
TGGT1_014920	268	TGGT1_014920::268	-1.00159	49.1156	100	3					0.404788	91.0769	100	5
TGGT1_014920	275	TGGT1_014920::275	-0.969874	19.9354	100	18	0.85639	81.8848	100	17	0.576622	187.631	100	21	-1.16351	51.2878	100	10
TGGT1_014920	278	TGGT1_014920::278	0.180215	49.1156	100	50	-0.0164115	317.583	100	56	0.439992	187.631	100	37	0.118774	80.9362	100	35	0.711207	24.6489	100	16
TGGT1_014920	280	TGGT1_014920::280	0.300504	37.1978	100	28	-0.0726034	317.583	100	41	-0.086503	62.3315	100	17	0.251843	80.9362	100	28	0.711218	24.6489	100	15
TGGT1_014960	399	TGGT1_014960::399													-0.281886	12.1597	96	9					-0.0789647	28.1761	100	8
TGGT1_014960	402	TGGT1_014960::402													-0.29583	12.1597	96	4					-0.0789354	28.1761	100	7
TGGT1_015020	207	TGGT1_015020::207	0.0195389	59.427	100	3					-0.0470215	69.2909	100	2	0.111699	234.105	100	6	0.0508459	64.6763	100	2	0.175578	673.875	100	7
TGGT1_015020	209	TGGT1_015020::209	0.0367465	55.1589	100	7									0.0966009	273.035	100	2	-0.0388228	54.7823	100	2	0.174471	425.574	100	3
TGGT1_015020	210	TGGT1_015020::210	0.0323283	59.427	100	8					-0.047034	69.2909	100	3	0.112497	290.06	100	9	0.00836633	64.6763	100	4	0.156905	673.875	100	6
TGGT1_015060	6	TGGT1_015060::6																	-0.125065	20.5684	100	3
TGGT1_015060	10	TGGT1_015060::10																	-0.125065	20.5684	100	3
TGGT1_015060	1145	TGGT1_015060::1145													0.426821	57.2035	100	8	0.328524	8.24749	100	3	0.209589	43.293	100	4
TGGT1_015060	1146	TGGT1_015060::1146	0.0592046	15.1487	100	4									0.435374	57.2035	100	10	0.328524	8.24749	100	3	-0.341875	8.17779	94	5
TGGT1_015060	1148	TGGT1_015060::1148	0.0592606	15.1487	100	2									0.477263	37.6278	100	2					0.182232	43.293	100	3
TGGT1_015140	797	TGGT1_015140::797																	-0.102561	8.8754	94	2
TGGT1_015140	799	TGGT1_015140::799																	-0.0705862	8.8754	94	3
TGGT1_015140	808	TGGT1_015140::808																	-0.119881	8.8754	94	4
TGGT1_015140	812	TGGT1_015140::812																	-0.0779836	8.8754	94	5
TGGT1_015190	927	TGGT1_015190::927																	0.429289	10.7078	89	7
TGGT1_015190	930	TGGT1_015190::930																	0.429289	10.7078	89	7
TGGT1_015230	182	TGGT1_015230::182	0.106929	77.3261	100	22	-0.0604502	1642.8	100	22	-0.0815922	540.149	94	11	-0.131477	186.719	100	7	0.00384327	790.134	100	20	-0.189024	434.755	100	10
TGGT1_015230	186	TGGT1_015230::186	0.106929	77.3261	100	22	-0.0604502	1642.8	100	22	-0.0815922	540.149	94	11	-0.131477	186.719	100	7	0.00384327	790.134	100	20	-0.189024	434.755	100	10
TGGT1_015340	419	TGGT1_015340::419	-0.0886583	39.496	100	10					-0.153329	61.7735	100	5									-0.152513	22.5047	100	11
TGGT1_015340	422	TGGT1_015340::422	-0.0886583	39.496	100	10					-0.171573	59.9126	100	4									-0.152532	22.5047	100	10
TGGT1_015340	487	TGGT1_015340::487	-0.118735	39.8995	100	10									-0.0970621	15.2863	100	2	-0.547348	131.95	100	12	0.260601	109.298	100	7
TGGT1_015340	492	TGGT1_015340::492																	-0.323921	107.421	91	3	0.228104	53.5392	100	4
TGGT1_015340	499	TGGT1_015340::499	0.0471137	8.43025	100	4
TGGT1_015340	502	TGGT1_015340::502	-0.0493693	38.0519	100	7													-0.536075	131.95	100	15	0.260036	109.298	100	9
TGGT1_015340	504	TGGT1_015340::504	-0.117854	39.8995	100	3
TGGT1_016330	1645	TGGT1_016330::1645					0.538068	37.164	94	4	-0.791717	11.4706	91	2
TGGT1_016330	1653	TGGT1_016330::1653					0.538068	37.164	94	4	-0.791717	11.4706	91	2
TGGT1_016330	1835	TGGT1_016330::1835					0.232105	44.5412	100	9													-0.172239	10.3983	100	7
TGGT1_016330	1839	TGGT1_016330::1839					0.232105	44.5412	100	9													-0.172239	10.3983	100	7
TGGT1_016330	2618	TGGT1_016330::2618																	-0.370415	15.3304	94	4
TGGT1_016330	2620	TGGT1_016330::2620																	-0.370415	15.3304	94	4
TGGT1_016370	339	TGGT1_016370::339													1.15238	13.433	96	7
TGGT1_016370	341	TGGT1_016370::341													1.15238	13.433	96	6
TGGT1_016370	586	TGGT1_016370::586					-0.344883	383.385	100	12	0.64189	128.461	100	7	0.0657223	27.2217	100	2
TGGT1_016370	590	TGGT1_016370::590					-0.344883	383.385	100	12	0.64189	128.461	100	7	0.0657223	27.2217	100	2
TGGT1_016400	2181	TGGT1_016400::2181	0.141737	34.1675	100	5	-0.109865	2180.74	100	17	-0.00253446	68.8483	100	7	-0.00681427	46.8202	100	3	0.249654	25.8656	100	3	-0.0471813	296.452	100	9
TGGT1_016400	2184	TGGT1_016400::2184	0.141737	34.1675	100	5	-0.109882	2180.74	100	16	-0.00253446	68.8483	100	7	-0.00681427	46.8202	100	3	0.249654	25.8656	100	3	-0.0485781	296.452	100	8
TGGT1_016400	2198	TGGT1_016400::2198					-0.0274686	9.56358	100	3													-0.30415	28.2142	100	3
TGGT1_016400	2203	TGGT1_016400::2203					-0.0274686	9.56358	100	3													-0.30415	28.2142	100	3
TGGT1_016440	380	TGGT1_016440::380					-0.189696	14.8585	100	2
TGGT1_016440	385	TGGT1_016440::385					-0.189696	14.8585	100	2
TGGT1_016450	315	TGGT1_016450::315																					-0.168437	9.51327	96	6
TGGT1_016450	317	TGGT1_016450::317																					-0.168437	9.51327	96	6
TGGT1_016450	757	TGGT1_016450::757													-0.143448	23.195	100	8					0.1558	24.4318	100	2
TGGT1_016450	765	TGGT1_016450::765													-0.143448	23.195	100	8					0.1558	24.4318	100	2
TGGT1_016450	816	TGGT1_016450::816	0.369915	12.1719	100	10	0.233469	62.8831	100	6	0.204056	11.534	96	3	0.0296356	51.8851	100	4	0.0587308	31.0537	100	6	-0.748523	40.4015	100	2
TGGT1_016450	817	TGGT1_016450::817					0.150528	301.447	100	2
TGGT1_016450	819	TGGT1_016450::819	0.0906055	232.78	100	23	0.17364	305.901	100	7	0.11439	82.366	100	4	-0.216151	658.22	100	14	-0.198988	116.918	100	8	-0.121683	1718.14	100	13
TGGT1_016450	820	TGGT1_016450::820	0.0929385	199.809	100	35	0.179085	305.901	100	14	0.122535	82.366	100	7	-0.1561	658.22	100	20	-0.132192	116.918	100	15	-0.161901	1718.14	100	17
TGGT1_016450	922	TGGT1_016450::922																	-0.0409649	8.29109	94	3
TGGT1_016450	930	TGGT1_016450::930																	-0.0409649	8.29109	94	3
TGGT1_016590	416	TGGT1_016590::416									-0.0539026	10.1427	91	3					0.0374938	20.6163	100	6
TGGT1_016590	419	TGGT1_016590::419									-0.0539026	10.1427	91	3	0.320045	20.2619	94	2	0.0374938	20.6163	100	6
TGGT1_016600	960	TGGT1_016600::960									-3.12462	26.8543	100	2	0.0257206	60.3067	100	5					-0.509768	11.3976	96	2
TGGT1_016600	963	TGGT1_016600::963									-3.12462	26.8543	100	2	0.0257206	60.3067	100	5					-0.509768	11.3976	96	2
TGGT1_016640	120	TGGT1_016640::120									-0.786806	11.1453	100	2	-0.202034	13.398	100	4					0.145749	8.38163	100	2
TGGT1_016640	124	TGGT1_016640::124									-0.708899	11.5235	100	3	-0.188345	13.398	100	6					0.145749	8.38163	100	3
TGGT1_016710	46	TGGT1_016710::46					-0.279261	31.1881	100	2	-2.39159	15.4398	100	5
TGGT1_016710	50	TGGT1_016710::50									-2.39159	15.4398	100	5
TGGT1_016810	119	TGGT1_016810::119																	-0.128244	8.45714	100	7
TGGT1_016810	126	TGGT1_016810::126																	-0.128244	8.45714	100	7
TGGT1_016810	228	TGGT1_016810::228	0.0143778	29.7616	100	4									-0.0204843	78.8286	100	4	-0.250737	23.8697	100	3	-0.372219	181.698	100	3
TGGT1_016810	230	TGGT1_016810::230	0.0143778	29.7616	100	4									-0.0204843	78.8286	100	4	-0.250618	23.8697	100	3	-0.372219	181.698	100	3
TGGT1_016810	393	TGGT1_016810::393																	-0.19326	12.8591	100	5	-0.398712	14.8844	100	2
TGGT1_016810	398	TGGT1_016810::398																	-0.19326	12.8591	100	5	-0.398712	14.8844	100	2
TGGT1_016810	978	TGGT1_016810::978																	-0.317383	22.5982	100	13	0.447959	9.33565	97	6
TGGT1_016810	980	TGGT1_016810::980																	-0.342465	10.7667	96	7	-0.910803	18.5743	97	3
TGGT1_016810	988	TGGT1_016810::988																	-0.323063	22.5982	100	18	-0.399894	18.5743	97	9
TGGT1_016850	211	TGGT1_016850::211	0.203629	25.441	100	7	0.346396	140.751	100	7					0.186684	16.6679	100	4	0.054905	47.2298	100	5	0.0213999	53.9521	100	10
TGGT1_016850	213	TGGT1_016850::213	0.203629	25.441	100	7	0.346396	140.751	100	7					0.186684	16.6679	100	4	0.054905	47.2298	100	5	0.0213999	53.9521	100	10
TGGT1_016870	1176	TGGT1_016870::1176					-0.134617	14.4364	100	2
TGGT1_016870	1181	TGGT1_016870::1181					0.056798	59.5741	100	10	0.54052	8.92909	100	5									-0.0123178	12.2304	100	5
TGGT1_016870	1183	TGGT1_016870::1183					0.0651491	59.5741	100	8	0.54052	8.92909	100	5									-0.0123178	12.2304	100	5
TGGT1_016920	39	TGGT1_016920::39	0.53897	11.9781	100	19	-0.34533	12.374	100	8	-0.0312476	10.4586	100	4									-0.0404572	12.7742	100	6
TGGT1_016920	42	TGGT1_016920::42	0.525904	11.9781	100	25	-0.30074	12.374	100	8	-0.0391142	9.87155	100	4									-0.0364119	13.124	100	8
TGGT1_016920	43	TGGT1_016920::43	0.497022	11.8333	100	14	-0.290937	12.374	94	6	0.0398721	10.4586	100	2									-0.0528132	12.4524	100	3
TGGT1_016970	958	TGGT1_016970::958																	0.167327	24.2841	100	6	-0.109101	14.5164	100	4
TGGT1_016970	959	TGGT1_016970::959																	0.167327	24.2841	100	6	-0.109101	14.5164	100	4
TGGT1_017020	273	TGGT1_017020::273									0.423227	36.4827	96	3	-0.287892	20.2343	100	3	-0.10338	11.3708	100	3	0.124513	31.7721	89	3
TGGT1_017020	281	TGGT1_017020::281									0.362437	36.4827	96	2	-0.287892	20.2343	100	3	-0.113483	11.3708	100	2	0.124513	31.7721	89	3
TGGT1_017290	141	TGGT1_017290::141	0.322269	9.95775	100	5
TGGT1_017290	145	TGGT1_017290::145	0.322269	9.95775	100	5
TGGT1_017320	158	TGGT1_017320::158																	-0.42174	83.552	100	11	1.80799	25.9241	89	3
TGGT1_017320	163	TGGT1_017320::163																	-0.421617	83.552	100	12	1.80799	25.9241	89	3
TGGT1_017350	870	TGGT1_017350::870													-0.354008	11.5842	100	3
TGGT1_017350	873	TGGT1_017350::873													-0.353347	11.5842	100	2
TGGT1_017350	969	TGGT1_017350::969	-0.242331	13.029	100	4									0.0204941	76.2405	100	4	-0.144345	22.5297	100	5	0.113195	94.5937	100	2
TGGT1_017350	975	TGGT1_017350::975	-0.242331	13.029	100	4									0.0204941	76.2405	100	4	-0.144345	22.5297	100	5	0.113195	94.5937	100	2
TGGT1_017350	1168	TGGT1_017350::1168																	0.25771	33.2209	100	9	0.0333037	12.2728	100	2
TGGT1_017350	1172	TGGT1_017350::1172																	0.257724	33.2209	100	8	0.0333037	12.2728	100	2
TGGT1_017350	1218	TGGT1_017350::1218	0.0768676	8.56059	100	38					0.223796	66.7321	100	3	0.0474957	233.061	100	5					-0.196692	196.827	100	9
TGGT1_017350	1220	TGGT1_017350::1220													0.0887562	135.728	100	3
TGGT1_017350	1223	TGGT1_017350::1223	0.0768676	8.56059	100	38					0.204145	66.7321	100	4	0.0699003	233.061	100	6					-0.197734	196.827	100	8
TGGT1_017460	364	TGGT1_017460::364	0.194655	27.4268	100	16									0.0101485	28.332	100	8	-0.0851386	17.6205	100	7	-0.206264	168.188	100	30
TGGT1_017460	366	TGGT1_017460::366	0.194655	27.4268	100	16									0.0101485	28.332	100	8	-0.0851386	17.6205	100	7	-0.206264	168.188	100	30
TGGT1_017460	553	TGGT1_017460::553																					-0.243863	26.2278	100	2
TGGT1_017460	557	TGGT1_017460::557	-0.256701	11.1464	100	27	0.224359	18.9151	94	4	-0.514155	40.4889	100	4	-0.128589	169.523	100	6					-0.244863	249.086	100	12
TGGT1_017460	562	TGGT1_017460::562	-0.237103	11.1464	100	26	0.224359	18.9151	94	4	-0.514155	40.4889	100	4	-0.128589	169.523	100	6					-0.244777	249.086	100	14
TGGT1_017530	2385	TGGT1_017530::2385																	-0.239653	10.2358	100	2
TGGT1_017530	2402	TGGT1_017530::2402																	-0.265566	10.2358	100	4
TGGT1_017530	4193	TGGT1_017530::4193																	-0.0663247	11.5315	100	4
TGGT1_017530	4197	TGGT1_017530::4197																	-0.0663247	11.5315	100	4
TGGT1_017550	41	TGGT1_017550::41													0.29786	42.91	100	5
TGGT1_017550	52	TGGT1_017550::52													-0.112312	26.4573	100	7
TGGT1_017550	56	TGGT1_017550::56									-0.0958115	9.58098	94	4	-0.164933	36.6757	100	10	0.656708	15.2134	96	4	-0.305909	10.133	91	3
TGGT1_017550	62	TGGT1_017550::62													0.0534129	42.91	100	6
TGGT1_017550	65	TGGT1_017550::65	-0.198129	32.3083	100	26	-1.78841	19.1536	94	6	-0.458788	81.5833	100	7	-0.294312	111.165	100	18	0.424189	87.3292	100	7	0.0156253	20.6698	96	7
TGGT1_017550	70	TGGT1_017550::70	0.140624	148.864	100	38	-1.30771	157.629	100	11	-0.354684	74.6496	100	20	-0.21177	274.83	100	44	0.790693	415.431	100	31	0.53256	193.319	100	23
TGGT1_017550	71	TGGT1_017550::71	0.122281	154.53	100	53	-1.08422	179.886	100	14	-0.359357	83.6918	100	36	-0.234577	275.04	100	45	0.744951	398.314	100	39	0.383282	205.952	100	40
TGGT1_017550	72	TGGT1_017550::72	0.102892	154.53	100	121	-1.05639	179.886	100	35	-0.369997	83.6918	100	44	-0.247463	275.04	100	94	0.796613	415.431	100	77	0.35415	205.952	100	69
TGGT1_017550	77	TGGT1_017550::77	-0.00344135	92.3747	100	75	-0.908045	28.686	94	22	-0.0689633	162.878	100	14	-0.169001	148.993	100	44	1.21515	115.651	100	16	0.46497	161.856	100	22
TGGT1_017550	80	TGGT1_017550::80	-0.173077	92.3747	100	21					-0.0549049	162.878	100	9	-0.265466	148.993	100	15					0.561935	98.7104	100	8
TGGT1_017550	107	TGGT1_017550::107	0.109733	666.647	100	182	-0.828877	1470.92	100	25	-0.343107	742.362	100	60	-0.0211151	1918.87	100	98	0.795791	1287.76	100	93	0.618113	1353.6	100	51
TGGT1_017550	112	TGGT1_017550::112	0.137991	666.647	100	335	-0.888232	1470.92	100	99	-0.522731	2224.68	100	116	-0.00794407	1918.87	100	166	0.310709	1287.76	100	187	0.512414	1353.6	100	104
TGGT1_017550	117	TGGT1_017550::117	0.322237	662.666	100	27					-0.723363	1907.31	100	18					-0.0696902	474.513	100	17	0.508554	185.189	100	5
TGGT1_017550	121	TGGT1_017550::121	0.151609	551.086	100	176	-0.905882	580.193	100	71	-0.663878	2224.68	100	80	0.081377	930.911	100	77	-0.137365	582.843	100	91	0.4751	159.59	100	72
TGGT1_017560	119	TGGT1_017560::119																	0.563534	40.4992	100	12
TGGT1_017560	120	TGGT1_017560::120																	0.563534	40.4992	100	12
TGGT1_017560	568	TGGT1_017560::568																					-0.12018	10.9491	94	2
TGGT1_017560	570	TGGT1_017560::570																					-0.120251	10.9491	94	2
TGGT1_017560	651	TGGT1_017560::651													0.257419	34.8851	100	2
TGGT1_017560	654	TGGT1_017560::654													0.257419	34.8851	100	2
TGGT1_017560	791	TGGT1_017560::791													0.0637049	23.217	100	4					-0.0118424	8.30888	100	6
TGGT1_017560	794	TGGT1_017560::794													0.0782179	23.8774	100	3					-0.00571124	8.30888	100	3
TGGT1_017560	795	TGGT1_017560::795													0.0287082	23.8774	96	3					-0.0151422	8.28636	100	5
TGGT1_017630	59	TGGT1_017630::59																	1.44221	31.892	100	6
TGGT1_017630	63	TGGT1_017630::63																	1.44221	31.892	100	6
TGGT1_017630	301	TGGT1_017630::301																	0.786759	45.3645	100	2
TGGT1_017630	305	TGGT1_017630::305																	0.865709	38.9523	100	2
TGGT1_017680	704	TGGT1_017680::704									-0.0340565	17.4484	96	2
TGGT1_017680	708	TGGT1_017680::708									-0.0340565	17.4484	96	2
TGGT1_017680	719	TGGT1_017680::719																	0.0597498	29.3086	100	6
TGGT1_017680	721	TGGT1_017680::721																	0.0491777	20.2298	89	2
TGGT1_017680	723	TGGT1_017680::723																	0.0629211	29.3086	100	4
TGGT1_017680	947	TGGT1_017680::947																	-0.449086	10.0265	100	2	0.133065	8.71011	96	2
TGGT1_017680	950	TGGT1_017680::950																	-0.449086	10.0265	100	2	0.133065	8.71011	96	2
TGGT1_017690	26	TGGT1_017690::26					-0.35121	19.3666	100	4													-0.656265	10.9988	100	5
TGGT1_017690	30	TGGT1_017690::30					-0.35121	19.3666	100	4													-0.644518	10.9988	100	3
TGGT1_017690	2379	TGGT1_017690::2379	0.102235	18.7073	100	2									-0.182271	42.3043	100	3	-0.109654	27.6182	100	6	-0.164686	96.9885	100	4
TGGT1_017690	2383	TGGT1_017690::2383	0.102235	18.7073	100	2									-0.182271	42.3043	100	3	-0.109654	27.6182	100	6	-0.164686	96.9885	100	4
TGGT1_017690	2609	TGGT1_017690::2609																	0.185615	12.1478	100	9
TGGT1_017690	2610	TGGT1_017690::2610																	0.186379	12.1478	100	10
TGGT1_017720	195	TGGT1_017720::195	0.0805744	16.281	94	4									0.00269865	14.6113	96	2	-0.244812	9.1141	100	3	-0.0766796	11.0592	100	2
TGGT1_017720	200	TGGT1_017720::200	0.0805744	16.281	94	4									0.00269865	14.6113	96	2	-0.244812	9.1141	100	3	-0.0766796	11.0592	100	2
TGGT1_017720	1276	TGGT1_017720::1276	0.0723704	8.47513	100	6
TGGT1_017720	1278	TGGT1_017720::1278									0.755087	9.27617	94	3
TGGT1_017720	1282	TGGT1_017720::1282	-0.302536	8.47513	89	2
TGGT1_017720	1284	TGGT1_017720::1284									0.755087	9.27617	94	3
TGGT1_018030	121	TGGT1_018030::121					0.531776	8.8211	100	5									-0.407184	15.8064	100	2
TGGT1_018030	123	TGGT1_018030::123					0.831714	13.4008	94	5									-0.287919	16.5817	100	5
TGGT1_018030	126	TGGT1_018030::126					0.765536	13.4008	100	3									-0.257641	16.5817	100	3
TGGT1_018030	217	TGGT1_018030::217	-0.142802	10.8614	89	3									-0.300173	34.3729	100	4	0.192802	19.4315	100	4	0.504667	181.037	100	4
TGGT1_018030	223	TGGT1_018030::223	-0.142802	10.8614	89	3									-0.300173	34.3729	100	4	0.192802	19.4315	100	4	0.504667	181.037	100	4
TGGT1_018050	132	TGGT1_018050::132	-0.0904439	15.8541	100	6									0.0772741	29.3682	100	6					0.191805	208.924	100	4
TGGT1_018050	139	TGGT1_018050::139													0.198423	29.3682	100	7	-0.00717065	89.7054	100	10	0.0465186	37.4759	100	10
TGGT1_018050	143	TGGT1_018050::143	-0.0901499	15.8541	100	7									-0.0105195	24.6795	100	7	-0.00653205	89.7054	100	11	0.15369	208.924	100	10
TGGT1_018080	260	TGGT1_018080::260					0.534961	39.237	100	5					0.0674907	10.4733	100	6					0.409932	26.2482	100	8
TGGT1_018080	261	TGGT1_018080::261					0.499733	59.9798	100	26	0.502143	11.8225	100	5	0.477152	61.8001	100	20	0.120288	8.38995	100	13	0.428957	43.4428	100	8
TGGT1_018080	264	TGGT1_018080::264					0.29268	39.0865	100	16	0.413107	11.8225	94	2	0.296618	20.5096	100	4					0.464984	43.4428	100	5
TGGT1_018080	268	TGGT1_018080::268													0.694666	61.8001	100	5
TGGT1_018080	269	TGGT1_018080::269					0.786426	59.9798	100	12									-0.017843	8.38995	100	4
TGGT1_018090	780	TGGT1_018090::780																	0.374335	25.04	100	4	0.458571	10.8851	100	3
TGGT1_018090	784	TGGT1_018090::784																	0.374335	25.04	100	4	0.458571	10.8851	100	3
TGGT1_018100	365	TGGT1_018100::365																					-0.446559	112.249	100	2
TGGT1_018100	370	TGGT1_018100::370									-0.989819	18.6981	88	2					-0.203439	11.8961	91	2
TGGT1_018100	372	TGGT1_018100::372	0.230023	9.16407	100	28	-0.362098	35.7252	100	6	0.15579	23.4374	96	2	-0.875894	97.0281	100	4	-0.144747	48.7222	100	9	-0.441834	177.989	100	7
TGGT1_018100	376	TGGT1_018100::376									0.15579	23.4374	96	2	-0.93121	92.2078	100	2	-0.140901	48.7222	100	4	-0.44991	177.989	100	6
TGGT1_018100	377	TGGT1_018100::377	0.22886	9.16407	100	16	-0.361317	35.7252	100	5	-0.989819	18.6981	88	2	-0.855381	97.0281	100	3	-0.150343	48.6769	100	7	-0.448122	174.185	100	5
TGGT1_018100	396	TGGT1_018100::396																	-0.198309	31.181	100	2
TGGT1_018200	35	TGGT1_018200::35													-0.240936	9.56462	96	2
TGGT1_018350	66	TGGT1_018350::66					1.78785	17.6793	87	4
TGGT1_018350	67	TGGT1_018350::67					1.78785	17.6793	87	4
TGGT1_018350	217	TGGT1_018350::217													0.313024	56.0026	100	3
TGGT1_018350	219	TGGT1_018350::219													0.312955	56.0026	100	2
TGGT1_018350	241	TGGT1_018350::241													0.593863	14.3846	100	3
TGGT1_018350	245	TGGT1_018350::245													0.5944	14.3846	100	6
TGGT1_018350	328	TGGT1_018350::328	0.0550655	45.3557	100	32	0.462208	192.993	100	27	0.825793	16.1113	100	5	0.0553046	29.7904	100	7					0.988241	10.8609	100	5
TGGT1_018350	330	TGGT1_018350::330	0.0550655	45.3557	100	32	0.462208	192.993	100	27	0.825793	16.1113	100	5	0.0553046	29.7904	100	7					0.988241	10.8609	100	5
TGGT1_018530	509	TGGT1_018530::509																					0.131948	35.0629	97	7
TGGT1_018530	513	TGGT1_018530::513																					0.0344751	35.0629	97	6
TGGT1_018530	1510	TGGT1_018530::1510													-0.0545903	32.7821	100	8					-0.319477	45.4837	100	4
TGGT1_018530	1513	TGGT1_018530::1513					-0.302529	25.8947	94	3					0.0429201	13.6707	100	5	-1.05816	19.2474	94	6	-0.324983	37.6015	100	3
TGGT1_018530	1514	TGGT1_018530::1514													-0.0568687	32.7821	100	5	-1.05804	19.2474	94	5	-0.329292	45.4837	100	5
TGGT1_018530	1516	TGGT1_018530::1516																					-0.295738	24.0964	100	2
TGGT1_018530	2031	TGGT1_018530::2031																	0.311766	9.57418	100	2
TGGT1_018530	2035	TGGT1_018530::2035																	0.311766	9.57418	100	2
TGGT1_018530	2149	TGGT1_018530::2149	0.211992	16.6715	100	7					-0.524486	45.8001	89	3									0.135219	275.53	100	4
TGGT1_018530	2151	TGGT1_018530::2151	0.206718	16.6715	100	14					-0.524486	45.8001	89	3									0.135219	275.53	100	4
TGGT1_018550	265	TGGT1_018550::265																	-0.128774	9.10483	100	4
TGGT1_018550	270	TGGT1_018550::270																	-0.128774	9.10483	100	4
TGGT1_018550	419	TGGT1_018550::419	-0.923945	8.00663	96	3
TGGT1_018550	421	TGGT1_018550::421	-0.923945	8.00663	96	3
TGGT1_018550	480	TGGT1_018550::480																	-1.066	171.569	100	2
TGGT1_018550	483	TGGT1_018550::483																	-1.066	171.569	100	2
TGGT1_018550	532	TGGT1_018550::532																	-2.28345	8.78037	88	2
TGGT1_018550	535	TGGT1_018550::535																	-2.28345	8.78037	88	2
TGGT1_018550	589	TGGT1_018550::589																					0.0464902	43.1617	100	4
TGGT1_018550	592	TGGT1_018550::592																					0.107687	62.1479	100	5
TGGT1_018550	1026	TGGT1_018550::1026																	-1.18477	33.6974	100	2
TGGT1_018550	1027	TGGT1_018550::1027																	-1.23836	30.8768	100	5
TGGT1_018550	1030	TGGT1_018550::1030																	-1.24613	33.4151	100	5
TGGT1_018550	1031	TGGT1_018550::1031																	-1.17345	33.6974	100	8
TGGT1_018620	434	TGGT1_018620::434	0.423432	45.3257	100	26	0.0314058	337.017	100	19	0.0892123	40.0529	100	6	0.121931	129.831	100	13	0.0201783	84.0624	100	11	-0.120124	60.4113	96	9
TGGT1_018620	435	TGGT1_018620::435	0.423432	45.3257	100	26	0.0306457	337.017	100	18	0.0892123	40.0529	100	6	0.121931	129.831	100	13	0.0201783	84.0624	100	11	-0.120124	60.4113	96	9
TGGT1_018670	1849	TGGT1_018670::1849													-0.269281	14.1596	100	3
TGGT1_018670	1853	TGGT1_018670::1853													-0.269281	14.1596	100	3
TGGT1_019090	114	TGGT1_019090::114																	0.0576779	9.90921	94	3
TGGT1_019090	129	TGGT1_019090::129																	0.0268322	9.8762	94	2
TGGT1_019090	130	TGGT1_019090::130																	0.0760699	9.90921	94	2
TGGT1_019090	144	TGGT1_019090::144																	-0.419222	14.7678	100	2
TGGT1_019090	145	TGGT1_019090::145																	-0.00425141	14.6056	100	20
TGGT1_019090	148	TGGT1_019090::148																	-0.36338	14.6945	100	6
TGGT1_019090	151	TGGT1_019090::151																	-0.330721	14.7678	100	3
TGGT1_019090	161	TGGT1_019090::161																	0.149409	11.7391	100	13
TGGT1_019160	207	TGGT1_019160::207																	0.204396	12.6765	100	2
TGGT1_019160	211	TGGT1_019160::211																	0.204396	12.6765	100	2
TGGT1_019390	12	TGGT1_019390::12																	0.450049	17.9562	100	2
TGGT1_019390	17	TGGT1_019390::17																	0.450049	17.9562	100	2
TGGT1_019440	126	TGGT1_019440::126													-0.172486	12.0047	96	2	-0.0121384	21.1639	100	5	-0.0509023	8.27154	94	2
TGGT1_019440	130	TGGT1_019440::130													-0.172486	12.0047	96	2	-0.00614954	21.1639	100	5	-0.0509023	8.27154	94	2
TGGT1_019570	228	TGGT1_019570::228																	1.15825	33.2461	100	4
TGGT1_019570	230	TGGT1_019570::230													0.93043	20.0009	100	2	1.24567	41.1011	100	13
TGGT1_019570	231	TGGT1_019570::231	0.44542	11.2504	100	13													1.26726	45.7167	100	17	0.0951038	137.306	100	5
TGGT1_019570	232	TGGT1_019570::232	0.430509	11.2504	100	18									0.934393	20.0009	100	2	1.24192	45.7167	100	20	0.0982301	137.306	100	3
TGGT1_019570	244	TGGT1_019570::244									-0.509944	10.1648	94	3	0.233564	21.1362	100	3					0.147512	26.6885	100	4
TGGT1_019570	248	TGGT1_019570::248									-0.509944	10.1648	94	3	0.233564	21.1362	100	3					0.147512	26.6885	100	4
TGGT1_019570	301	TGGT1_019570::301																					-0.437136	8.54736	100	4
TGGT1_019570	304	TGGT1_019570::304																					-0.437136	8.54736	100	4
TGGT1_019750	918	TGGT1_019750::918	0.301554	8.76303	94	7	0.0608455	27.5411	96	9					-2.04932	9.15244	91	6	-0.253412	14.7989	100	9	-0.892226	17.13	100	12
TGGT1_019750	925	TGGT1_019750::925	0.43193	8.61935	100	9	0.00847558	28.2415	94	6									-0.224491	52.572	100	12
TGGT1_019750	927	TGGT1_019750::927	0.332307	8.76303	100	31	0.0223251	28.2415	94	13									-0.242029	52.572	100	34	-1.87262	17.13	91	15
TGGT1_019750	930	TGGT1_019750::930					0.0829066	23.5706	94	8									-0.258178	47.086	100	26	-0.245324	8.03832	94	9
TGGT1_019750	931	TGGT1_019750::931					0.123684	26.7323	96	2									-0.260607	49.5849	100	29	-0.265172	8.33091	100	7
TGGT1_020020	79	TGGT1_020020::79	-0.0610841	74.6984	100	10									0.232809	75.3995	100	7	-0.153237	205.608	100	8	-0.0160483	306.806	100	11
TGGT1_020020	81	TGGT1_020020::81	-0.0605274	74.6984	100	7									0.301811	30.6467	100	5	-0.157499	205.608	100	7	-0.015198	306.806	100	11
TGGT1_020020	86	TGGT1_020020::86	-0.0699339	9.08717	96	3									0.115628	75.3995	100	2	-0.0954838	16.7199	100	5	-0.0296162	24.7718	100	4
TGGT1_020020	172	TGGT1_020020::172																	0.502102	10.5275	100	4
TGGT1_020020	174	TGGT1_020020::174																	0.502102	10.5275	100	4
TGGT1_020040	403	TGGT1_020040::403																	0.588305	21.5945	100	3
TGGT1_020040	408	TGGT1_020040::408																	0.588305	21.5945	100	3
TGGT1_020070	1162	TGGT1_020070::1162																	0.616486	9.97999	89	2
TGGT1_020070	1165	TGGT1_020070::1165																	0.616486	9.97999	89	2
TGGT1_020170	1271	TGGT1_020170::1271									-0.023181	10.1206	94	2					0.45865	12.4476	100	2
TGGT1_020170	1274	TGGT1_020170::1274																	0.45865	12.4476	100	2
TGGT1_020180	112	TGGT1_020180::112																	0.0533398	11.3707	100	5
TGGT1_020180	114	TGGT1_020180::114																	0.0334697	11.118	100	2
TGGT1_020180	261	TGGT1_020180::261	0.157371	14.1431	100	3	0.109695	53.4726	100	5					-0.270566	34.721	100	2	-0.123971	80.8983	100	8	-0.206221	32.4217	100	3
TGGT1_020180	262	TGGT1_020180::262					0.275452	31.4531	94	2					-0.27843	34.721	100	3	-0.131213	82.1386	100	2	-0.179893	34.4207	100	2
TGGT1_020180	263	TGGT1_020180::263	0.17772	14.1431	100	2	0.214263	31.4531	100	3	0.206106	31.899	100	2	-0.303868	23.7228	100	2	-0.113861	82.1386	100	3
TGGT1_020180	265	TGGT1_020180::265	0.15714	14.1246	100	4	0.136728	53.4726	100	6	0.201833	32.5208	100	4	-0.270537	34.6157	100	3	-0.151647	82.1386	100	9	-0.193099	34.4207	100	3
TGGT1_020180	968	TGGT1_020180::968																	-0.228497	25.3174	100	2
TGGT1_020180	970	TGGT1_020180::970																	-0.166042	25.4952	100	17
TGGT1_020180	979	TGGT1_020180::979																	-0.178791	24.7508	100	8
TGGT1_020180	980	TGGT1_020180::980																	-0.177322	25.4952	100	11
TGGT1_020190	368	TGGT1_020190::368	0.265826	17.9138	100	10	-0.180613	344.433	100	14					0.162929	20.632	100	6
TGGT1_020190	369	TGGT1_020190::369	0.266854	17.9138	100	12	-0.167506	344.433	100	11					0.21608	20.632	100	4
TGGT1_020190	370	TGGT1_020190::370	0.270777	16.0753	96	2	-0.13212	334.721	94	5					-0.110282	12.5614	100	2
TGGT1_020330	88	TGGT1_020330::88									0.379732	53.0958	100	4									0.314903	10.0868	91	3
TGGT1_020330	92	TGGT1_020330::92	-0.0254818	9.57227	96	3					0.399674	56	100	6
TGGT1_020330	96	TGGT1_020330::96									0.445352	40.9361	100	2
TGGT1_020330	99	TGGT1_020330::99	-0.0718445	9.25862	91	2									-0.279839	8.30812	91	2
TGGT1_020330	103	TGGT1_020330::103	0.0741689	8.96021	94	3					0.414229	53.2195	100	4	-0.253829	8.30812	91	4	0.290041	12.4394	100	5
TGGT1_020330	104	TGGT1_020330::104	0.00173489	9.25862	91	5	0.319922	13.8367	94	3	0.419975	53.2195	100	7	-0.262959	8.25301	91	2					0.209452	9.54433	91	5
TGGT1_020330	105	TGGT1_020330::105	-0.0500844	9.25862	91	4	0.317772	13.8367	94	5	0.444758	40.9361	100	2	-0.240555	8.25301	91	5					0.240895	14.5085	100	7
TGGT1_020330	203	TGGT1_020330::203					-0.108543	26.7827	94	2
TGGT1_020330	208	TGGT1_020330::208	-0.399644	42.3965	100	7	0.153822	76.0394	100	5	-0.140575	20.8945	100	2	-0.576497	19.5498	100	4	0.651645	12.0406	100	3	-0.400736	22.4707	100	4
TGGT1_020330	212	TGGT1_020330::212	-0.399644	42.3965	100	7	0.12452	76.0394	100	7	-0.140575	20.8945	100	2	-0.576497	19.5498	100	4	0.651645	12.0406	100	3	-0.400736	22.4707	100	4
TGGT1_020330	609	TGGT1_020330::609					0.544052	13.9727	100	4
TGGT1_020330	610	TGGT1_020330::610					0.0371394	43.9125	94	3
TGGT1_020330	613	TGGT1_020330::613					0.148468	43.9125	100	7
TGGT1_020380	261	TGGT1_020380::261																	0.0449863	12.9518	100	7
TGGT1_020380	262	TGGT1_020380::262																	0.0449863	12.9518	100	7
TGGT1_020600	117	TGGT1_020600::117	0.19264	11.6714	100	44	-0.03498	30.7873	100	8	0.0136587	33.7536	100	10	-0.177474	35.1327	100	9	-0.0884954	138.703	100	29	-0.0813935	15.6262	100	5
TGGT1_020600	122	TGGT1_020600::122	0.19264	11.6714	100	44	-0.03498	30.7873	100	8	0.0136587	33.7536	100	10	-0.181726	35.1327	100	10	-0.0884954	138.703	100	29	-0.0813935	15.6262	100	5
TGGT1_020600	1577	TGGT1_020600::1577																					-0.500104	8.85452	100	2
TGGT1_020600	1584	TGGT1_020600::1584																					-0.499584	8.85452	100	2
TGGT1_020650	387	TGGT1_020650::387																	0.880596	10.4817	100	4
TGGT1_020650	391	TGGT1_020650::391																	0.883891	10.5835	100	5
TGGT1_020810	50	TGGT1_020810::50																					0.134254	45.3653	100	2
TGGT1_020810	54	TGGT1_020810::54									-0.260882	8.19036	100	2					-0.173406	32.1417	100	3
TGGT1_020810	57	TGGT1_020810::57									-0.48954	8.19036	100	2	-0.0239929	25.786	100	2	-0.0966249	32.9526	100	7	0.10918	45.3653	100	4
TGGT1_020810	59	TGGT1_020810::59																	-0.156769	32.9526	100	2
TGGT1_020810	60	TGGT1_020810::60																	-0.103067	32.1417	100	4	-0.242187	21.7151	100	2
TGGT1_020810	61	TGGT1_020810::61																	-0.129392	14.046	100	4
TGGT1_020910	349	TGGT1_020910::349																	0.700408	16.7579	100	7
TGGT1_020910	352	TGGT1_020910::352																	0.712537	16.7579	100	8
TGGT1_021080	657	TGGT1_021080::657					-0.139454	115.864	96	12	0.798742	9.54306	94	9									-0.321293	22.1489	96	4
TGGT1_021080	664	TGGT1_021080::664					-0.127821	115.864	96	13	0.798341	9.54306	94	10									-0.321293	22.1489	96	4
TGGT1_021150	451	TGGT1_021150::451																	-0.709632	12.4637	100	2
TGGT1_021150	454	TGGT1_021150::454																	-0.709632	12.4637	100	2
TGGT1_021150	919	TGGT1_021150::919	-0.512135	13.2982	100	2
TGGT1_021150	920	TGGT1_021150::920	-0.542065	13.2982	100	4	0.420248	8.16185	96	3													-0.0801229	15.7171	100	2
TGGT1_021150	924	TGGT1_021150::924					0.407378	8.16185	96	2
TGGT1_021150	1008	TGGT1_021150::1008																	-0.488559	11.0016	100	5
TGGT1_021150	1011	TGGT1_021150::1011																	-0.488559	11.0016	100	5
TGGT1_021170	867	TGGT1_021170::867					0.403594	11.5833	91	2													0.106164	43.0517	100	2
TGGT1_021170	868	TGGT1_021170::868					0.905362	21.6477	91	6									-0.755129	18.485	100	7	0.111877	43.3578	100	2
TGGT1_021170	872	TGGT1_021170::872					0.468628	50.7174	91	8									-0.714328	18.485	100	3	0.10809	43.3578	100	4
TGGT1_021170	874	TGGT1_021170::874					0.396414	50.7174	91	4									-0.7913	18.2059	100	4
TGGT1_021170	946	TGGT1_021170::946									-2.53395	20.1257	87	2
TGGT1_021170	947	TGGT1_021170::947									-2.53395	20.1257	87	2
TGGT1_021170	949	TGGT1_021170::949									-0.833663	10.2895	100	2	-0.66219	21.3637	100	6					-0.544475	117.214	100	5
TGGT1_021170	953	TGGT1_021170::953									-0.833663	10.2895	100	2	-0.66219	21.3637	100	6					-0.564314	117.214	100	4
TGGT1_021170	2062	TGGT1_021170::2062																	-0.678369	13.6008	100	3
TGGT1_021170	2066	TGGT1_021170::2066																	-0.678369	13.6008	100	3
TGGT1_021290	161	TGGT1_021290::161																	0.163937	21.8449	100	3
TGGT1_021290	163	TGGT1_021290::163																	0.131403	11.2509	100	3
TGGT1_021290	167	TGGT1_021290::167																	0.184325	28.354	100	5	-0.375676	34.6133	100	6
TGGT1_021290	168	TGGT1_021290::168																	0.201868	28.354	100	4	-0.375888	34.6133	100	4
TGGT1_021290	227	TGGT1_021290::227																					-0.0329403	8.07196	100	2
TGGT1_021290	230	TGGT1_021290::230													-0.690688	13.608	100	4	-0.334112	9.69436	96	3	0.0922209	32.5922	100	9
TGGT1_021290	234	TGGT1_021290::234													-0.709049	13.608	100	3	-0.334112	9.69436	96	3	0.0963678	32.5922	100	7
TGGT1_021320	457	TGGT1_021320::457	0.350608	8.77131	100	8	0.152953	12.3986	94	3									0.37525	18.0636	100	2	-0.0584603	77.0543	100	3
TGGT1_021320	460	TGGT1_021320::460	0.350608	8.77131	100	8	-0.100673	12.738	94	5									0.37525	18.0636	100	2	-0.0584603	77.0543	100	3
TGGT1_021380	1019	TGGT1_021380::1019	-0.181178	68.2506	100	14	-0.516196	35.2043	100	5	-0.303403	96.9798	100	6	-0.263037	60.8486	97	2	-0.263879	79.6941	100	21	-0.2187	46.0023	100	5
TGGT1_021380	1022	TGGT1_021380::1022	-0.181298	68.2506	100	15	-0.516209	35.2043	100	6	-0.326005	96.9798	100	4					-0.180018	79.6941	100	29	-0.286652	19.4529	100	3
TGGT1_021380	1024	TGGT1_021380::1024									0.0345517	14.6114	100	2					-0.0508919	62.6757	100	25	-0.205639	46.0023	100	6
TGGT1_021380	1029	TGGT1_021380::1029																	-0.392605	59.6052	100	2
TGGT1_021380	1030	TGGT1_021380::1030																	-0.395884	62.6757	100	9	0.16292	23.0416	94	2
TGGT1_021380	1043	TGGT1_021380::1043																	0.852387	10.148	100	4
TGGT1_021380	1054	TGGT1_021380::1054																	0.852387	10.148	100	4
TGGT1_021410	260	TGGT1_021410::260																	0.407562	8.19075	92	6
TGGT1_021410	385	TGGT1_021410::385																	-0.523507	8.06037	96	3
TGGT1_021410	387	TGGT1_021410::387																	-0.523507	8.06037	96	3
TGGT1_021410	1021	TGGT1_021410::1021					0.270443	688.59	100	8	0.3978	58.4792	100	10	-0.205578	399.177	100	11	-0.195961	456.875	100	27	-0.254951	346.09	100	11
TGGT1_021410	1024	TGGT1_021410::1024					0.270443	688.59	100	8	0.3978	58.4792	100	10	-0.205578	399.177	100	11	-0.195961	456.875	100	27	-0.254951	346.09	100	11
TGGT1_021410	1829	TGGT1_021410::1829					-0.288437	11.6433	100	2													1.07481	12.204	100	3
TGGT1_021410	1832	TGGT1_021410::1832					-0.288437	11.6433	100	2					0.463886	8.93331	100	2					1.07481	12.204	100	3
TGGT1_021410	1843	TGGT1_021410::1843																	0.120324	37.2379	100	5
TGGT1_021410	1846	TGGT1_021410::1846																	0.120324	37.2379	100	5
TGGT1_021410	1925	TGGT1_021410::1925																	0.345406	19.5965	100	2
TGGT1_021410	1926	TGGT1_021410::1926													-0.291678	10.0763	100	2	0.204592	22.1358	100	5	0.492984	34.3061	100	4
TGGT1_021410	1929	TGGT1_021410::1929													-0.291678	10.0763	100	2	0.23547	22.1358	100	6	0.492984	34.3061	100	4
TGGT1_021410	1976	TGGT1_021410::1976																	0.349485	15.2481	100	3
TGGT1_021410	1979	TGGT1_021410::1979																	0.349485	15.2481	100	3
TGGT1_021440	1008	TGGT1_021440::1008																	-0.112731	16.4493	100	3
TGGT1_021440	1011	TGGT1_021440::1011																	-0.112731	16.4493	100	3
TGGT1_021530	38	TGGT1_021530::38																	-0.0523268	9.81923	100	4
TGGT1_021530	46	TGGT1_021530::46																	-0.0523268	9.81923	100	4
TGGT1_021530	626	TGGT1_021530::626													0.196064	8.58476	100	2
TGGT1_021570	664	TGGT1_021570::664					0.238329	153.585	96	6	-0.0451749	22.2222	96	2									-0.526147	35.421	100	3
TGGT1_021570	667	TGGT1_021570::667	0.0855934	11.058	100	11	0.164154	153.585	100	29	0.14159	18.6453	100	7	-0.184048	44.8073	100	10	-0.292517	16.5929	96	7	-0.487101	78.9982	100	13
TGGT1_021570	669	TGGT1_021570::669	0.0862368	11.058	100	13	0.176964	147.479	100	28	0.0914327	22.2222	100	10	-0.184113	44.8073	100	10	-0.278442	16.5929	100	8	-0.453967	78.9982	100	8
TGGT1_021570	673	TGGT1_021570::673					0.0234127	42.0771	96	6									-0.300396	16.5869	96	2	-0.539756	35.421	100	4
TGGT1_021610	286	TGGT1_021610::286													0.076818	22.2933	100	7					-0.122181	14.5534	100	3
TGGT1_021610	297	TGGT1_021610::297													0.076818	22.2933	100	7					-0.122181	14.5534	100	3
TGGT1_021620	123	TGGT1_021620::123																					-0.0660747	11.5934	100	5
TGGT1_021620	127	TGGT1_021620::127					-0.284332	13.4124	100	2
TGGT1_021860	311	TGGT1_021860::311					2.58947	10.9595	91	4
TGGT1_021860	314	TGGT1_021860::314					2.58947	10.9595	91	4
TGGT1_021910	42	TGGT1_021910::42													0.118455	29.458	100	2
TGGT1_021910	52	TGGT1_021910::52													0.118455	29.458	100	2
TGGT1_021910	89	TGGT1_021910::89	0.313334	11.9795	100	13									0.0527323	17.6304	100	5	0.469327	9.90047	100	2
TGGT1_021910	90	TGGT1_021910::90	0.313334	11.9795	100	13									0.0527323	17.6304	100	5	0.469327	9.90047	100	2
TGGT1_021940	1009	TGGT1_021940::1009																					-0.323118	21.6532	100	2
TGGT1_021940	1277	TGGT1_021940::1277					0.070137	9.81681	100	2					-0.109038	13.6639	100	3	-0.487984	8.3418	100	2	-0.291474	49.6558	100	2
TGGT1_021940	1280	TGGT1_021940::1280					0.088032	10.1279	100	3									-0.486686	8.36516	100	4
TGGT1_021940	1281	TGGT1_021940::1281					0.0791668	10.1279	100	5					-0.109038	13.6639	100	3	-0.487115	8.36516	100	6	-0.294447	49.6558	100	5
TGGT1_021940	2365	TGGT1_021940::2365	-0.0623488	10.3951	100	4	-0.326975	16.4531	100	6	0.00973975	18.4092	100	3	-0.189925	30.7676	100	6					-0.30982	69.0321	100	4
TGGT1_021940	2369	TGGT1_021940::2369	-0.0623488	10.3951	100	4	-0.326975	16.4531	100	6	0.00973975	18.4092	100	3	-0.189925	30.7676	100	6					-0.30982	69.0321	100	4
TGGT1_021940	3148	TGGT1_021940::3148																	0.0909742	21.0489	100	3
TGGT1_021940	3149	TGGT1_021940::3149																	0.10156	21.065	100	4
TGGT1_021940	3151	TGGT1_021940::3151																	0.0910405	21.065	100	3
TGGT1_021940	3906	TGGT1_021940::3906					0.00136949	36.3144	100	2					-0.1808	19.4153	100	3	-0.332593	26.8885	100	11	-0.234683	48.2213	100	6
TGGT1_021940	3908	TGGT1_021940::3908					0.00136949	36.3144	100	2					-0.1808	19.4153	100	3	-0.332593	26.8885	100	11	-0.234683	48.2213	100	6
TGGT1_021940	4217	TGGT1_021940::4217					0.07827	34.9527	100	9
TGGT1_021940	4221	TGGT1_021940::4221					0.07827	34.9527	100	9
TGGT1_021940	10247	TGGT1_021940::10247																	-0.317124	30.8733	100	5	0.173371	85.7877	100	4
TGGT1_021940	10248	TGGT1_021940::10248																	-0.317124	30.8733	100	5	0.173371	85.7877	100	4
TGGT1_022000	710	TGGT1_022000::710	0.214247	30.202	100	7
TGGT1_022000	715	TGGT1_022000::715	0.159263	30.1931	100	13
TGGT1_022000	718	TGGT1_022000::718	0.195286	30.202	100	20
TGGT1_022040	450	TGGT1_022040::450																	-0.0876883	8.20187	96	2
TGGT1_022040	456	TGGT1_022040::456					1.73487	8.46488	91	3
TGGT1_022040	457	TGGT1_022040::457					1.92821	8.42151	91	2
TGGT1_022040	458	TGGT1_022040::458					2.11532	11.4334	88	3
TGGT1_022040	461	TGGT1_022040::461					0.0408624	13.4088	91	6									-0.0998491	9.214	96	12
TGGT1_022040	463	TGGT1_022040::463					2.16905	11.4334	91	5
TGGT1_022050	211	TGGT1_022050::211									-0.246272	16.7094	100	2	0.236162	96.6036	100	4					-0.0999194	63.9829	100	6
TGGT1_022050	216	TGGT1_022050::216									-0.246272	16.7094	100	2	0.236127	96.6036	100	4					-0.0999418	63.9829	100	7
TGGT1_022050	310	TGGT1_022050::310																					-0.717887	24.075	100	2
TGGT1_022050	311	TGGT1_022050::311													-0.264238	15.9744	89	2
TGGT1_022050	314	TGGT1_022050::314													-0.264245	15.9744	89	3					-0.717887	24.075	100	2
TGGT1_022170	818	TGGT1_022170::818													-0.477381	8.69637	96	3
TGGT1_022170	837	TGGT1_022170::837													-1.20762	8.04131	96	2
TGGT1_022170	846	TGGT1_022170::846					0.063784	9.62851	96	5
TGGT1_022170	852	TGGT1_022170::852					0.0598563	9.62851	96	3
TGGT1_022250	48	TGGT1_022250::48													0.348589	9.85835	96	4
TGGT1_022250	53	TGGT1_022250::53													0.348589	9.85835	96	4
TGGT1_022260	555	TGGT1_022260::555	0.144559	18.4691	100	13									-0.0414934	63.6235	100	2	-0.0966464	15.3551	100	7	-0.11063	632.311	100	16
TGGT1_022260	557	TGGT1_022260::557	0.148694	19.2682	100	24									0.00312366	90.3457	100	6	-0.0977203	15.566	100	12	-0.100716	632.311	100	29
TGGT1_022260	563	TGGT1_022260::563	0.149738	19.2682	100	11									0.016138	90.3457	100	4	-0.0991437	15.566	100	5	-0.0849049	632.311	100	13
TGGT1_022290	685	TGGT1_022290::685																	-0.548132	12.3597	93	3
TGGT1_022390	83	TGGT1_022390::83	0.430236	71.9879	100	10	-0.61858	181.172	100	13	-0.0811415	114.132	100	6	0.0383065	151.66	100	8	0.0603365	51.0055	100	8	-0.014799	382.575	100	12
TGGT1_022390	84	TGGT1_022390::84	0.432486	71.9879	100	8	-0.621133	181.172	100	14	-0.0811415	114.132	100	6	0.0391144	149.774	100	7	0.0603365	51.0055	100	8	-0.018907	382.575	100	11
TGGT1_022390	85	TGGT1_022390::85	0.419567	52.6297	100	2	-0.650679	238.665	100	5													0.0974819	27.5451	100	4
TGGT1_022440	266	TGGT1_022440::266					0.253625	40.2306	100	3													-0.301001	32.8255	100	3
TGGT1_022440	267	TGGT1_022440::267	-0.07276	12.7024	100	10	0.288871	44.1304	100	7	0.160049	32.6799	100	7	0.0286857	39.417	100	8	-0.128098	13.6884	100	11	-0.278407	45.5961	100	3
TGGT1_022440	273	TGGT1_022440::273	-0.0731008	12.7024	100	11	0.282906	44.1304	100	9	0.160049	32.6799	100	7	0.019832	39.417	100	7	-0.131458	14.6713	100	13	-0.286991	45.5961	100	5
TGGT1_022440	301	TGGT1_022440::301					-0.0702695	67.279	100	8	0.384569	77.2442	94	10	0.0038223	24.2337	100	5	-0.0970428	37.7366	94	15	-0.130495	37.9092	100	4
TGGT1_022440	304	TGGT1_022440::304					-0.0046038	56.672	100	4	0.384095	77.2442	94	5	0.00289944	23.1254	100	2	-0.210473	37.7366	94	9	-0.0870503	17.4857	100	2
TGGT1_022440	305	TGGT1_022440::305					-0.0961693	67.279	100	4	0.42127	9.94918	94	5	0.00443016	24.2337	100	3	-0.0431523	22.9733	94	7
TGGT1_022440	1202	TGGT1_022440::1202					0.0309611	16.4129	100	2	-0.201171	22.6006	100	4	-0.141465	24.9314	100	4					-0.272166	11.0058	100	5
TGGT1_022440	1207	TGGT1_022440::1207									-0.202727	22.6006	100	3	-0.217925	24.9314	100	3
TGGT1_022440	1212	TGGT1_022440::1212																					-0.272203	11.0058	96	2
TGGT1_022440	2145	TGGT1_022440::2145					0.0299831	13.7905	100	4
TGGT1_022440	2148	TGGT1_022440::2148					0.0299831	13.7905	100	4
TGGT1_022440	2558	TGGT1_022440::2558	-0.0474539	31.7141	100	9					-0.105538	16.8998	91	2	0.0845706	39.413	94	5					0.201981	18.6136	100	5
TGGT1_022440	2560	TGGT1_022440::2560	-0.0474539	31.7141	100	9					-0.105538	16.8998	91	2	0.0845706	39.413	94	5					0.201981	18.6136	100	5
TGGT1_022440	2827	TGGT1_022440::2827													0.0163671	12.7458	100	2					0.0643703	15.0447	100	2
TGGT1_022440	2831	TGGT1_022440::2831													0.0163671	12.7458	100	2					0.0643703	15.0447	100	2
TGGT1_022460	990	TGGT1_022460::990					0.140492	26.7309	100	8
TGGT1_022460	991	TGGT1_022460::991					0.140058	26.7309	100	7
TGGT1_022650	78	TGGT1_022650::78	-0.574942	60.2053	88	8	-0.501354	42.8651	91	5	0.691615	51.1482	100	2	-0.287657	174.274	100	17	0.117958	612.644	100	73	0.689703	225.125	100	9
TGGT1_022650	83	TGGT1_022650::83	-0.574942	60.2053	88	8	-0.501354	42.8651	91	5	0.691615	51.1482	100	2	-0.287654	174.274	100	18	0.117958	612.644	100	74	0.689703	225.125	100	9
TGGT1_022650	263	TGGT1_022650::263																					-0.151628	27.4926	100	2
TGGT1_022650	270	TGGT1_022650::270																					-0.408657	14.0867	100	2
TGGT1_022650	279	TGGT1_022650::279	0.270995	92.8135	100	150	-0.327453	9.18636	100	5	0.10864	155.316	100	30	-0.130982	188.989	100	59	-0.242223	48.6203	100	55	-0.132296	229.945	100	67
TGGT1_022650	280	TGGT1_022650::280	0.271058	92.8135	100	154	-0.327453	9.18636	100	5	0.10864	155.316	100	30	-0.130982	188.989	100	59	-0.242225	48.6203	100	55	-0.133937	229.945	100	71
TGGT1_022840	303	TGGT1_022840::303	-0.249526	47.2882	100	18	-1.00283	212.803	100	28	-0.476898	104.026	100	20	-0.0258403	60.0293	100	8	0.0899489	258.378	100	44	0.267767	244.13	100	14
TGGT1_022840	306	TGGT1_022840::306	-0.0606183	31.7713	100	8	0.139354	195.795	100	13	-0.615452	104.026	100	8	-0.0278919	60.0293	100	6	0.138974	258.378	100	33	0.238998	244.13	100	10
TGGT1_022840	314	TGGT1_022840::314					-1.98376	127.215	100	3					0.306784	8.74601	100	2	-0.242651	13.0815	100	10	0.695642	24.4291	100	2
TGGT1_022840	317	TGGT1_022840::317	-1.9696	47.2882	100	12	-1.91486	212.803	100	16	0.532688	26.2615	94	10									0.636097	24.1098	100	2
TGGT1_022840	325	TGGT1_022840::325																	0.0839704	15.4979	100	2
TGGT1_022840	398	TGGT1_022840::398	0.172703	9.77523	100	16
TGGT1_022840	400	TGGT1_022840::400					0.119119	18.7967	94	6	0.332671	14.3496	100	2					-0.782196	54.1789	100	8
TGGT1_022840	403	TGGT1_022840::403					0.120244	19.2179	94	5
TGGT1_022840	404	TGGT1_022840::404									0.202071	15.6977	100	2
TGGT1_022840	406	TGGT1_022840::406	0.287258	9.87394	100	13
TGGT1_022840	409	TGGT1_022840::409									0.337862	13.5563	96	2					-0.756235	45.1364	100	2
TGGT1_022840	414	TGGT1_022840::414	-0.312432	19.0509	100	36	-0.833853	27.1591	100	17	0.333837	20.1941	100	4					-0.65929	56.0788	100	22
TGGT1_022840	416	TGGT1_022840::416	-0.845787	19.0509	100	8	-0.712748	26.6123	96	5									-0.574903	41.6322	100	4
TGGT1_022840	418	TGGT1_022840::418	-0.932857	16.1257	100	9	-0.966172	22.776	100	4									-0.564432	41.7328	100	6
TGGT1_022840	419	TGGT1_022840::419	-0.876816	18.3081	100	18	-0.932877	27.1591	100	5	0.358216	20.1941	100	3					-0.57257	41.6322	100	5
TGGT1_022900	402	TGGT1_022900::402					-0.154779	133.255	100	25
TGGT1_022900	403	TGGT1_022900::403					-0.154779	133.255	100	25
TGGT1_023340	695	TGGT1_023340::695																					0.103581	12.8942	100	6
TGGT1_023340	702	TGGT1_023340::702																					0.103581	12.8942	100	6
TGGT1_023950	200	TGGT1_023950::200	0.150291	1168.3	100	12	-0.0224062	589.594	100	11	0.293285	878.092	100	6	-0.113429	752.458	100	5	-0.421821	1880.6	100	22	-0.111574	4363.79	100	17
TGGT1_023950	203	TGGT1_023950::203	0.150291	1168.3	100	12	-0.0224062	589.594	100	11	0.293285	878.092	100	6	-0.113429	752.458	100	5	-0.421821	1880.6	100	22	-0.111574	4363.79	100	17
TGGT1_023950	246	TGGT1_023950::246	-0.0478604	184.25	100	54	-0.02513	16.3619	100	13	0.268327	155.228	100	13	-0.161284	765.15	100	35	-0.50367	68.044	100	24	-0.433869	973.112	100	51
TGGT1_023950	249	TGGT1_023950::249	-0.00445743	184.25	100	56	-0.113384	16.3619	100	6	0.315016	155.228	100	10	-0.16304	765.15	100	54	-0.4342	68.044	100	17	-0.409919	977.518	100	70
TGGT1_023950	250	TGGT1_023950::250	0.0303713	166.822	100	44	0.0397952	16.1985	100	11	0.297903	52.4092	100	17	-0.0864339	228.899	100	37	-0.561591	30.2296	100	21	-0.321865	977.518	100	65
TGGT1_023950	255	TGGT1_023950::255													-0.123726	24.0474	100	6					-0.00423936	43.1294	100	9
TGGT1_023950	258	TGGT1_023950::258	0.451922	16.11	100	3	0.0758904	13.7117	96	2	-0.439103	38.268	100	4	-0.123277	63.8659	100	11					-0.13095	43.1294	100	14
TGGT1_023950	266	TGGT1_023950::266	0.253604	8.66704	100	13	0.0808323	65.7866	100	15	-0.259574	36.1811	100	6	-0.106748	63.8659	100	18	-0.0495651	33.3254	100	9	-0.315062	35.2185	100	15
TGGT1_023950	271	TGGT1_023950::271	0.271053	16.8715	100	30	0.0903232	166.419	100	28	-0.312329	38.268	100	6	0.100663	50.074	100	14	-0.043688	33.3254	100	10	-0.181587	35.2185	100	7
TGGT1_023950	274	TGGT1_023950::274	0.234441	16.8715	100	18	0.082988	166.419	100	21					0.0845208	50.074	100	5	-0.118116	31.1507	96	7	-0.0640604	32.0119	100	5
TGGT1_024240	66	TGGT1_024240::66	0.0765324	11.8786	100	2
TGGT1_024240	73	TGGT1_024240::73	0.0461854	12.7166	100	5	0.201845	19.8208	100	5
TGGT1_024240	74	TGGT1_024240::74	0.0141434	12.7166	100	6	0.421625	159.998	100	9
TGGT1_024240	79	TGGT1_024240::79	0.0334151	12.7166	100	14	0.39718	159.998	100	14					0.16561	23.6983	100	2
TGGT1_024340	3099	TGGT1_024340::3099																	-0.0700592	12.384	100	4
TGGT1_024340	3102	TGGT1_024340::3102																	-0.0555735	12.384	100	3
TGGT1_024340	6064	TGGT1_024340::6064									0.499317	8.96622	91	3
TGGT1_024340	6065	TGGT1_024340::6065	0.0752663	9.74739	100	3
TGGT1_024340	6066	TGGT1_024340::6066	0.0043072	8.94142	100	4
TGGT1_024340	6070	TGGT1_024340::6070	0.0381585	9.74739	100	6					0.677424	8.96622	91	4
TGGT1_024340	6834	TGGT1_024340::6834					0.165268	15.7889	96	12
TGGT1_024340	6839	TGGT1_024340::6839					0.165268	15.7889	96	12
TGGT1_024340	8912	TGGT1_024340::8912					0.230345	13.673	100	2									-0.381029	9.16399	96	2	-0.282379	11.9805	100	2
TGGT1_024340	8913	TGGT1_024340::8913					0.230345	13.673	100	2													-0.282379	11.9805	100	2
TGGT1_024500	279	TGGT1_024500::279																	-0.282231	9.31129	100	5
TGGT1_024500	280	TGGT1_024500::280																	-0.282231	9.31129	100	4
TGGT1_024540	6	TGGT1_024540::6																	-0.874232	44.7551	100	2	0.0674038	31.4668	100	6
TGGT1_024540	10	TGGT1_024540::10																					0.0647222	31.4668	100	3
TGGT1_024540	35	TGGT1_024540::35																	-1.13349	9.09247	100	6
TGGT1_024540	39	TGGT1_024540::39																	-1.13349	9.09247	100	6
TGGT1_024540	54	TGGT1_024540::54																	-1.21578	13.1523	100	6
TGGT1_024540	55	TGGT1_024540::55																	-1.21599	13.1523	100	5
TGGT1_024540	417	TGGT1_024540::417	0.285745	15.8522	100	8																	0.00169666	11.3522	100	2
TGGT1_024540	418	TGGT1_024540::418	0.285745	15.8522	100	8	-0.216251	35.2099	100	3									-0.283762	17.1173	100	3	-0.276803	25.2182	100	3
TGGT1_024540	420	TGGT1_024540::420																	-0.140277	14.4352	100	2
TGGT1_024540	433	TGGT1_024540::433																					0.209261	17.2031	100	2
TGGT1_024540	440	TGGT1_024540::440																					0.209261	17.2031	100	2
TGGT1_024540	453	TGGT1_024540::453									-0.17084	28.7415	94	4									-0.429731	8.87676	100	2
TGGT1_024540	454	TGGT1_024540::454																					-0.429731	8.87676	100	2
TGGT1_024540	459	TGGT1_024540::459									-0.17372	28.7415	96	3
TGGT1_024540	678	TGGT1_024540::678																	-0.135206	10.0151	100	3
TGGT1_024540	685	TGGT1_024540::685																	-0.135206	10.0151	100	3
TGGT1_024660	1708	TGGT1_024660::1708	-0.220656	15.2564	96	23					-0.12044	14.4811	100	2					-0.537153	29.5125	100	4	-0.290285	20.8751	100	3
TGGT1_024660	1709	TGGT1_024660::1709	-0.0826961	14.8488	94	2																	-0.482112	8.3848	91	3
TGGT1_024660	1710	TGGT1_024660::1710	-0.216504	15.2564	96	25					-0.12044	14.4811	100	2					-0.538759	29.5125	100	3	-0.292849	20.8751	100	5
TGGT1_024830	463	TGGT1_024830::463									-0.0196911	35.5867	88	5					0.0250815	20.8933	100	16
TGGT1_024830	479	TGGT1_024830::479									-0.038301	11.5392	88	2					-0.019638	17.9288	100	13
TGGT1_024830	481	TGGT1_024830::481									-0.0195706	35.5867	88	3					0.0499759	20.8933	100	3
TGGT1_025050	178	TGGT1_025050::178													-1.06105	14.5895	100	6					0.067274	8.05266	100	7
TGGT1_025050	181	TGGT1_025050::181					0.500089	9.83162	91	4					-0.75371	14.5895	100	7					0.0669508	8.05266	100	9
TGGT1_025080	390	TGGT1_025080::390	-0.058548	8.73836	100	13									-0.155504	29.2246	100	3					0.0962099	28.4045	100	5
TGGT1_025080	392	TGGT1_025080::392	-0.058548	8.73836	100	13									-0.155504	29.2246	100	3					0.0962099	28.4045	100	5
TGGT1_025080	925	TGGT1_025080::925	0.117127	15.2159	100	22	0.112493	28.548	100	20	0.151243	12.7586	100	7	-0.240674	104.617	100	15	-0.298028	53.1904	94	14	-0.168461	158.231	100	11
TGGT1_025080	930	TGGT1_025080::930	0.117127	15.2159	100	22	0.112493	28.548	100	20	0.151243	12.7586	100	7	-0.240674	104.617	100	15	-0.298028	53.1904	94	14	-0.168461	158.231	100	11
TGGT1_025110	284	TGGT1_025110::284													-0.104556	20.5658	96	5					-0.170613	59.3666	100	11
TGGT1_025110	286	TGGT1_025110::286					0.216024	18.6383	100	2					-0.104556	20.5658	96	5					-0.170613	59.3666	100	11
TGGT1_025110	293	TGGT1_025110::293					0.216024	18.6383	100	2
TGGT1_025110	650	TGGT1_025110::650																	-0.577223	9.10417	96	2
TGGT1_025110	655	TGGT1_025110::655																	-0.515567	12.5755	96	2
TGGT1_025110	1694	TGGT1_025110::1694																					-0.180931	22.8532	100	5
TGGT1_025110	1698	TGGT1_025110::1698																					-0.180931	22.8532	100	5
TGGT1_025110	1962	TGGT1_025110::1962					0.306304	12.1864	100	2
TGGT1_025110	1963	TGGT1_025110::1963													-0.390158	66.7916	100	2					-0.684678	37.332	100	4
TGGT1_025110	1968	TGGT1_025110::1968					0.261089	11.2468	100	2	1.50308	8.23625	100	2	-0.390158	66.7916	100	2					-0.684678	37.332	100	4
TGGT1_025110	2759	TGGT1_025110::2759									-0.338106	9.4822	94	2
TGGT1_025110	3265	TGGT1_025110::3265					0.434594	28.8379	100	3					0.148288	28.5067	100	4					0.0471812	12.3972	100	3
TGGT1_025110	3267	TGGT1_025110::3267					0.45696	28.8379	100	2					0.148288	28.5067	100	4					0.0471812	12.3972	100	2
TGGT1_025110	3713	TGGT1_025110::3713																	-0.668606	14.4331	89	3
TGGT1_025110	3717	TGGT1_025110::3717																	-0.668606	14.4331	89	3
TGGT1_025120	1705	TGGT1_025120::1705																	0.297105	8.82657	100	2
TGGT1_025120	1706	TGGT1_025120::1706																	0.297105	8.82657	100	2
TGGT1_025160	66	TGGT1_025160::66																	-0.437087	9.3445	94	2
TGGT1_025160	67	TGGT1_025160::67																	-0.487673	9.77537	100	6
TGGT1_025160	80	TGGT1_025160::80																	-0.533808	9.3445	100	3
TGGT1_025160	81	TGGT1_025160::81																	-0.412599	9.77537	100	5
TGGT1_025390	76	TGGT1_025390::76	-1.04229	21.5936	100	14	-0.537139	28.5901	100	7	0.536571	102.527	94	12	-0.318176	81.7794	100	8
TGGT1_025390	78	TGGT1_025390::78	-1.04229	21.5936	100	14	-0.537139	28.5901	100	7	0.536571	102.527	94	12	-0.318176	81.7794	100	8
TGGT1_025460	44	TGGT1_025460::44	-0.208425	27.656	100	2
TGGT1_025460	45	TGGT1_025460::45	-0.212812	27.656	100	3
TGGT1_025460	119	TGGT1_025460::119																					0.0877483	18.6101	100	3
TGGT1_025460	124	TGGT1_025460::124																					0.0877483	18.6101	100	3
TGGT1_025460	132	TGGT1_025460::132	-0.0917835	29.4871	100	2									0.0860298	90.142	100	3
TGGT1_025460	134	TGGT1_025460::134	-0.0917835	29.4871	100	2
TGGT1_025460	381	TGGT1_025460::381	0.051907	16.6204	100	6									-0.0400906	39.4912	100	3					-0.0137302	269.221	100	3
TGGT1_025460	382	TGGT1_025460::382	0.0520284	16.6204	100	4																	-0.0440989	99.2289	100	2
TGGT1_025460	384	TGGT1_025460::384													-0.052798	39.4912	100	4					0.0158967	269.221	100	3
TGGT1_025460	395	TGGT1_025460::395																	-0.346907	42.435	100	3	-0.0370811	18.2008	100	2
TGGT1_025460	398	TGGT1_025460::398													0.148042	131.939	100	2	-0.346907	42.435	100	3	-0.105933	42.8894	100	3
TGGT1_025460	464	TGGT1_025460::464	-0.104838	28.9387	100	10	0.0181556	73.0527	100	2	-0.160086	62.631	100	4	0.0827129	155.456	100	11	-0.355145	23.7034	100	3	-0.111099	651.969	100	6
TGGT1_025460	465	TGGT1_025460::465	-0.119592	65.6406	100	51	-0.0267741	145.702	100	11	-0.0106611	73.8406	100	14	0.0423306	406.888	100	41	-0.394756	51.9449	100	18	-0.0970715	338.09	100	29
TGGT1_025460	467	TGGT1_025460::467	-0.120992	65.6406	100	53	-0.0444763	145.702	100	13	-0.0657146	73.8406	100	16	0.0132641	175.655	100	42	-0.390557	51.9449	100	19	-0.0973208	338.09	100	30
TGGT1_025460	470	TGGT1_025460::470	-0.0782262	19.5408	100	8	0.0817062	74.8198	100	4	-0.0185117	68.6584	100	2	0.0727903	406.888	100	8	-0.363736	32.2116	96	2	-0.110965	651.969	100	13
TGGT1_025460	677	TGGT1_025460::677																	-0.0122776	16.162	100	4
TGGT1_025460	682	TGGT1_025460::682																	0.0612489	16.162	100	3
TGGT1_025460	764	TGGT1_025460::764													0.151687	1367.87	100	2	-0.231868	1948.97	94	2	-0.41822	5248.2	100	6
TGGT1_025460	766	TGGT1_025460::766													0.151687	1367.87	100	2	-0.231868	1948.97	94	2	-0.41822	5248.2	100	6
TGGT1_025460	861	TGGT1_025460::861													-0.0889584	20.1994	100	2					-0.17525	36.689	100	5
TGGT1_025460	863	TGGT1_025460::863													-0.0678894	20.1994	100	3					-0.17525	36.689	100	5
TGGT1_025460	980	TGGT1_025460::980													0.0589698	24.1826	100	3					-0.238986	141.612	100	3
TGGT1_025460	982	TGGT1_025460::982													0.0589698	24.1826	100	3					-0.238986	141.612	100	3
TGGT1_025470	18	TGGT1_025470::18													0.00323353	8.05429	100	4
TGGT1_025470	22	TGGT1_025470::22	0.311852	28.9127	100	11	-0.458823	110.271	100	11	0.149313	145.208	94	8	-0.441056	74.4664	100	12	0.419485	89.7158	100	28	-0.291213	10.2244	88	2
TGGT1_025470	24	TGGT1_025470::24	0.311866	28.9127	100	18	-0.449212	110.271	100	12	0.149726	145.208	94	15	-0.461895	74.4664	100	12	0.452511	89.7158	100	39	-0.277019	10.2244	88	5
TGGT1_025470	33	TGGT1_025470::33																	0.691394	24.8862	100	6
TGGT1_025470	36	TGGT1_025470::36																	0.677803	26.2764	100	4
TGGT1_025510	115	TGGT1_025510::115													0.268034	25.5038	100	9	0.0717257	8.71587	94	6
TGGT1_025510	119	TGGT1_025510::119													0.268034	25.5038	100	9	0.0717257	8.71587	94	6
TGGT1_025510	860	TGGT1_025510::860					0.403377	64.2892	100	8
TGGT1_025510	862	TGGT1_025510::862					0.403377	64.2892	100	8
TGGT1_025620	104	TGGT1_025620::104																	0.219055	62.9952	100	12
TGGT1_025620	109	TGGT1_025620::109																	0.219055	62.9952	100	12
TGGT1_025620	131	TGGT1_025620::131					0.2614	20.2731	100	8									-0.0831565	23.9707	100	9
TGGT1_025620	133	TGGT1_025620::133					0.2614	20.2731	100	8									-0.0831565	23.9707	100	9
TGGT1_025670	1137	TGGT1_025670::1137																	-0.192262	15.0912	100	7
TGGT1_025670	1143	TGGT1_025670::1143																	-0.153691	10.8864	100	6
TGGT1_025710	1845	TGGT1_025710::1845	0.0655666	12.433	96	7													0.324173	10.5034	100	7	-0.00584217	21.756	100	3
TGGT1_025710	1847	TGGT1_025710::1847	0.0655666	12.433	96	7													0.323776	10.5034	100	8	-0.00584217	21.756	100	3
TGGT1_025750	167	TGGT1_025750::167																					0.069054	43.7129	100	3
TGGT1_025750	171	TGGT1_025750::171																					0.069054	43.7129	100	3
TGGT1_025910	1260	TGGT1_025910::1260																	0.511835	27.2102	100	5
TGGT1_025910	1264	TGGT1_025910::1264																	0.511835	27.2102	100	5
TGGT1_025940	678	TGGT1_025940::678																	0.0446232	8.97984	100	3
TGGT1_025940	683	TGGT1_025940::683																	0.0448196	8.97984	100	4
TGGT1_025950	83	TGGT1_025950::83	0.214968	9.04888	100	7									0.139832	8.71021	100	3	0.227355	16.6098	100	11
TGGT1_025950	94	TGGT1_025950::94	0.279069	9.04888	100	8									0.139832	8.3293	100	2	0.235743	16.6098	100	10
TGGT1_025960	24	TGGT1_025960::24													0.477566	67.1179	100	4
TGGT1_025960	29	TGGT1_025960::29													0.561139	67.1179	100	3
TGGT1_025960	176	TGGT1_025960::176					-0.0235506	14.1414	100	3
TGGT1_025960	238	TGGT1_025960::238													-0.0917684	42.35	100	5
TGGT1_025960	242	TGGT1_025960::242													-0.131113	138.715	100	6
TGGT1_025960	296	TGGT1_025960::296									-0.0630164	14.3986	96	4
TGGT1_025960	299	TGGT1_025960::299									-0.744948	14.3986	96	5									-0.082978	10.5452	96	2
TGGT1_025960	303	TGGT1_025960::303									-0.0352424	9.47214	96	6
TGGT1_025960	304	TGGT1_025960::304									-0.0408949	9.47214	96	6	-0.470496	11.8268	100	3
TGGT1_025960	318	TGGT1_025960::318									-0.701281	10.3724	91	3	-0.508584	11.8268	100	2					-0.0673045	10.5452	96	3
TGGT1_025960	604	TGGT1_025960::604									0.461045	13.0779	94	6
TGGT1_025960	609	TGGT1_025960::609									0.461045	13.0779	94	6	0.0410443	8.26854	96	4
TGGT1_025960	657	TGGT1_025960::657																					-0.221711	39.8718	100	4
TGGT1_025960	660	TGGT1_025960::660																					-0.221711	39.8718	100	4
TGGT1_025960	892	TGGT1_025960::892					0.153431	9.63684	100	3					-0.270916	31.0484	100	6					-0.118442	79.6748	100	5
TGGT1_025960	903	TGGT1_025960::903					0.153431	9.63684	100	3					-0.278878	31.0484	100	3
TGGT1_025960	904	TGGT1_025960::904													-0.258208	26.138	100	3					0.037103	9.01611	100	3
TGGT1_026010	151	TGGT1_026010::151					0.387277	11.5056	91	2
TGGT1_026010	166	TGGT1_026010::166					0.387277	11.5056	91	2
TGGT1_026010	350	TGGT1_026010::350									-0.229508	17.9821	100	2
TGGT1_026010	352	TGGT1_026010::352					0.120889	20.8911	100	3	-0.229418	18.0877	100	2
TGGT1_026010	356	TGGT1_026010::356					0.0381192	20.8911	100	8	-0.268626	18.0913	100	4									-0.161776	11.6498	100	3
TGGT1_026010	358	TGGT1_026010::358					-0.0762423	12.7118	94	3
TGGT1_026010	391	TGGT1_026010::391																	0.172418	10.7712	100	4	0.446017	13.9269	100	6
TGGT1_026010	403	TGGT1_026010::403																	0.172418	10.7712	100	4	0.38991	13.9269	100	10
TGGT1_026030	71	TGGT1_026030::71																	0.807307	10.936	94	2
TGGT1_026030	72	TGGT1_026030::72																	0.786709	11.1572	100	6
TGGT1_026030	75	TGGT1_026030::75																	1.2941	9.00069	100	2
TGGT1_026030	81	TGGT1_026030::81																	0.969271	17.4404	100	14
TGGT1_026030	84	TGGT1_026030::84																	1.14941	17.4404	100	10
TGGT1_026040	395	TGGT1_026040::395					0.337875	11.2844	96	5
TGGT1_026040	396	TGGT1_026040::396					0.0859922	11.323	94	4
TGGT1_026040	399	TGGT1_026040::399					0.173923	11.323	96	7
TGGT1_026160	291	TGGT1_026160::291													-0.237428	74.3502	100	2	-0.803376	38.0271	100	2
TGGT1_026160	297	TGGT1_026160::297					-0.000321237	17.0477	100	2													-0.620159	79.6147	100	3
TGGT1_026160	298	TGGT1_026160::298																	-0.594404	39.7635	100	2
TGGT1_026160	301	TGGT1_026160::301																	-0.690713	39.7635	100	2	-0.661432	79.6147	100	2
TGGT1_026170	70	TGGT1_026170::70	-0.0683776	59.5878	100	18	-0.326891	60.4001	96	5	-0.353038	26.8194	96	9	-0.359008	86.793	100	13	-0.526312	174.681	100	16	-0.025012	610.137	100	21
TGGT1_026170	74	TGGT1_026170::74	-0.0683776	59.5878	100	18	-0.326891	60.4001	96	5	-0.353038	26.8194	96	9	-0.359008	86.793	100	13	-0.519853	174.681	100	15	-0.0286946	610.137	100	22
TGGT1_026170	107	TGGT1_026170::107									0.142183	19.0785	100	8
TGGT1_026170	119	TGGT1_026170::119									0.142183	19.0785	100	8
TGGT1_026170	287	TGGT1_026170::287																					-0.322517	27.3328	100	2
TGGT1_026170	289	TGGT1_026170::289																					-0.62586	27.3328	100	2
TGGT1_026170	291	TGGT1_026170::291																					0.290126	14.3949	100	2
TGGT1_026170	294	TGGT1_026170::294																					-0.400901	9.46713	100	3
TGGT1_026170	298	TGGT1_026170::298																					-0.400901	9.46713	100	3
TGGT1_026350	581	TGGT1_026350::581																	0.0987491	13.5939	100	4	0.190918	8.91833	100	2
TGGT1_026350	586	TGGT1_026350::586																	0.0987491	13.5939	100	4	0.190918	8.91833	100	2
TGGT1_026360	52	TGGT1_026360::52																	0.0999039	33.5887	100	20	0.0025982	12.7965	100	4
TGGT1_026360	59	TGGT1_026360::59																	0.0999039	33.5887	100	20	0.0025982	12.7965	100	4
TGGT1_026370	297	TGGT1_026370::297													-0.563992	8.15482	100	3	-0.519797	11.6827	89	2	-0.254864	34.3957	100	8
TGGT1_026370	302	TGGT1_026370::302													-0.563992	8.15482	100	3	-0.519797	11.6827	89	2	-0.254864	34.3957	100	8
TGGT1_026510	914	TGGT1_026510::914																	0.647919	14.6847	100	4
TGGT1_026510	919	TGGT1_026510::919																	0.647919	14.6847	100	4
TGGT1_026660	351	TGGT1_026660::351	0.175769	218.666	100	17					0.350372	8.74617	100	2	-0.104284	666.159	100	8	-0.0883425	407.556	100	17	-0.267698	1844.58	100	12
TGGT1_026660	355	TGGT1_026660::355	0.175769	218.666	100	17					0.350372	8.74617	100	2	-0.104284	666.159	100	8	-0.0883425	407.556	100	17	-0.267698	1844.58	100	12
TGGT1_026860	1648	TGGT1_026860::1648					0.0198311	12.8909	100	3													0.0984695	8.3749	96	2
TGGT1_026860	1650	TGGT1_026860::1650					0.0198311	12.8909	100	3													0.0984695	8.3749	96	2
TGGT1_026890	683	TGGT1_026890::683																	1.2951	17.465	100	8
TGGT1_026890	687	TGGT1_026890::687																	1.2951	17.465	100	8
TGGT1_026910	866	TGGT1_026910::866					-0.208072	23.726	94	13	0.215951	9.32516	100	11	-0.0119629	16.3097	100	6					-0.164566	22.2694	100	16
TGGT1_026910	870	TGGT1_026910::870					-0.207764	23.726	94	14	0.21588	9.32516	100	11	-0.0935116	16.3097	100	5					-0.169561	22.2694	100	16
TGGT1_026910	873	TGGT1_026910::873																					-0.30629	11.8716	94	2
TGGT1_026970	61	TGGT1_026970::61													0.127238	37.9048	100	2
TGGT1_026970	622	TGGT1_026970::622	-0.187651	12.0038	100	7	0.379858	29.4806	100	6	0.0145809	67.6073	100	8	-0.391414	112.492	100	10	-0.450877	17.8558	100	3	-0.546506	100.094	100	8
TGGT1_026970	628	TGGT1_026970::628	-0.187651	12.0038	100	7	0.379858	29.4806	100	6	0.0145809	67.6073	100	8	-0.391414	112.492	100	10	-0.450877	17.8558	100	3	-0.546506	100.094	100	8
TGGT1_026980	170	TGGT1_026980::170																	0.134031	12.097	100	8
TGGT1_026980	171	TGGT1_026980::171																	0.0640663	12.0348	94	3
TGGT1_026980	192	TGGT1_026980::192																	0.134531	12.097	100	4
TGGT1_026980	206	TGGT1_026980::206																	0.716683	33.8072	100	6
TGGT1_026980	209	TGGT1_026980::209																	0.716683	33.8072	100	6
TGGT1_026980	545	TGGT1_026980::545	-0.381397	31.2333	100	3	0.257209	14.1326	96	2					0.218315	284.48	100	10	-0.375385	23.4352	100	7	0.765533	166.551	100	9
TGGT1_026980	546	TGGT1_026980::546	-0.368693	31.2333	100	4	0.261287	14.1326	96	3					0.206746	284.48	100	11	-0.377252	28.1435	100	8	0.765089	166.551	100	11
TGGT1_026980	548	TGGT1_026980::548																					0.763994	65.084	100	2
TGGT1_027340	182	TGGT1_027340::182																	-1.38899	13.1474	100	2
TGGT1_027340	770	TGGT1_027340::770																	0.0753897	20.7045	100	3
TGGT1_027340	775	TGGT1_027340::775																	0.125001	20.7045	100	7
TGGT1_027340	777	TGGT1_027340::777																	0.200596	14.72	100	2
TGGT1_027340	778	TGGT1_027340::778																	0.200443	14.72	100	2
TGGT1_027340	1778	TGGT1_027340::1778																	-0.469611	8.20475	100	4
TGGT1_027340	1781	TGGT1_027340::1781																	-0.469611	8.20475	100	4
TGGT1_027430	56	TGGT1_027430::56																	1.26258	50.1699	100	3	0.763644	79.1755	100	3
TGGT1_027430	61	TGGT1_027430::61																	1.26258	50.1699	100	3	0.763644	79.1755	100	3
TGGT1_027430	125	TGGT1_027430::125																	-0.114686	40.6972	100	4
TGGT1_027430	127	TGGT1_027430::127																	-0.0730245	28.0033	100	2
TGGT1_027430	131	TGGT1_027430::131																	0.0337713	40.6972	100	9
TGGT1_027430	135	TGGT1_027430::135																	0.378086	18.0414	100	3
TGGT1_027430	163	TGGT1_027430::163	-0.104882	21.17	100	17	0.0508904	72.374	100	5	-0.100907	34.312	100	5	-0.27158	33.0829	100	5	0.492421	53.7867	100	5	-0.157639	30.783	100	3
TGGT1_027430	164	TGGT1_027430::164	-0.0627351	19.1137	100	27	0.0454549	72.374	100	9	0.00557066	25.101	100	3	-0.258846	33.9264	100	4	0.429598	110.929	100	9	-0.22145	45.6311	100	7
TGGT1_027430	167	TGGT1_027430::167	-0.0953662	21.17	100	42	0.05925	72.374	100	10	-0.0798671	34.312	100	8	-0.274216	33.9264	100	8	0.443159	110.929	100	14	-0.197487	45.6311	100	9
TGGT1_027500	1665	TGGT1_027500::1665	0.216949	8.54003	100	14	0.0381884	21.5751	100	17													-0.0866378	53.5671	100	5
TGGT1_027500	1666	TGGT1_027500::1666	0.216949	8.54003	100	14	0.0323273	21.5751	100	13													-0.102067	53.5671	100	3
TGGT1_027500	1667	TGGT1_027500::1667					0.0620876	21.416	100	4													-0.066339	53.5671	100	2
TGGT1_027500	1822	TGGT1_027500::1822	-0.138768	9.3795	100	8	0.127067	57.0292	100	6	-0.0747373	19.9124	96	5	-0.0367519	17.8378	100	7
TGGT1_027500	1825	TGGT1_027500::1825																					0.0390667	12.5076	100	2
TGGT1_027500	1826	TGGT1_027500::1826	-0.138768	9.3795	100	8	0.127067	57.0292	100	6	-0.0747373	19.9124	96	5	-0.0367519	17.8378	100	7					0.0603125	12.5076	100	3
TGGT1_027510	174	TGGT1_027510::174					-0.155303	49.3802	100	5
TGGT1_027510	176	TGGT1_027510::176					-0.155303	49.3802	100	5
TGGT1_027510	497	TGGT1_027510::497	-0.0747266	9.91097	94	4									-0.145325	21.1913	100	13	-0.0759676	24.685	94	6
TGGT1_027510	501	TGGT1_027510::501	-0.126183	13.6358	94	8					2.0589	10.8567	91	2	-0.13284	21.1913	100	11	-0.0721413	24.685	94	7
TGGT1_027510	505	TGGT1_027510::505	-0.151705	13.6358	94	4									-0.188178	12.9894	100	2
TGGT1_027530	153	TGGT1_027530::153									-0.361705	33.5752	100	2
TGGT1_027530	158	TGGT1_027530::158									-0.375227	33.5752	100	8	-0.0295078	19.8432	100	3					-0.0511539	57.5061	100	6
TGGT1_027530	160	TGGT1_027530::160									-0.353891	28.7174	100	3									-0.179457	23.9086	100	2
TGGT1_027530	161	TGGT1_027530::161									-0.37954	29.2102	100	5									0.0498255	57.5061	100	2
TGGT1_027550	369	TGGT1_027550::369																	-3.22037	11.028	100	3
TGGT1_027550	373	TGGT1_027550::373																	-3.22037	11.028	100	3
TGGT1_027550	758	TGGT1_027550::758																	0.187553	34.753	100	3
TGGT1_027550	760	TGGT1_027550::760	-0.0090451	13.3426	100	7													0.159077	34.6477	96	2
TGGT1_027550	763	TGGT1_027550::763	-0.0195346	13.3426	100	8	0.0961819	207.117	100	7									0.164782	34.753	100	6
TGGT1_027550	765	TGGT1_027550::765																	0.00866241	12.6565	100	3
TGGT1_027550	1513	TGGT1_027550::1513																	-0.18422	11.2146	100	3
TGGT1_027550	1517	TGGT1_027550::1517																	-0.18422	11.2146	100	3
TGGT1_028150	335	TGGT1_028150::335																	0.33791	10.1738	96	3
TGGT1_028150	336	TGGT1_028150::336																	0.432606	10.1738	96	3	0.357553	60.3721	100	4
TGGT1_028150	337	TGGT1_028150::337																	0.392207	10.1738	96	2	0.35014	60.3721	100	2
TGGT1_028360	96	TGGT1_028360::96					0.265481	22.8653	96	2	1.06346	15.8765	91	2	0.0426363	17.9311	97	2
TGGT1_028360	102	TGGT1_028360::102					0.269188	29.2738	96	4	0.731195	39.0077	94	3
TGGT1_028360	103	TGGT1_028360::103					0.164981	29.2738	100	3	1.06355	15.8765	91	3
TGGT1_028360	517	TGGT1_028360::517													0.533931	24.4799	100	9
TGGT1_028360	519	TGGT1_028360::519													0.533931	24.4799	100	9
TGGT1_028360	1972	TGGT1_028360::1972	0.424237	10.5317	100	2
TGGT1_028360	1974	TGGT1_028360::1974	0.424237	10.5317	100	2
TGGT1_028360	1996	TGGT1_028360::1996	0.480828	23.0756	94	31					0.417917	34.528	96	8					0.0651096	8.75213	100	4
TGGT1_028360	1998	TGGT1_028360::1998	0.480828	23.0756	94	31					0.417917	34.528	96	8					0.0651096	8.75213	100	4
TGGT1_028370	111	TGGT1_028370::111																					-7.17189	144.197	100	2
TGGT1_028370	123	TGGT1_028370::123																					-5.52627	144.197	100	5
TGGT1_028530	263	TGGT1_028530::263	-0.199463	8.4873	100	8									0.546345	15.2212	100	5
TGGT1_028530	277	TGGT1_028530::277	-0.083417	50.6233	100	22									0.0581393	324.331	100	17	-0.520678	85.8555	100	12	0.0718496	260.048	100	7
TGGT1_028530	279	TGGT1_028530::279	0.0225571	53.3328	100	80	0.0788788	87.9675	100	20	0.0539424	108.212	100	3	0.0111003	220.31	100	50	-0.430829	109.931	100	23	0.0443509	165.468	100	22
TGGT1_028530	281	TGGT1_028530::281	-0.0212951	53.3328	100	99	0.0485268	87.9675	100	18	0.130557	108.212	100	3	0.0256078	324.331	100	59	-0.449636	109.931	100	33	0.0550026	260.048	100	26
TGGT1_028530	290	TGGT1_028530::290																	-0.431364	108.591	100	5
TGGT1_028540	166	TGGT1_028540::166													0.199657	10.4134	100	2
TGGT1_028540	171	TGGT1_028540::171													0.199657	10.4134	100	2
TGGT1_028580	122	TGGT1_028580::122	0.0157495	32.1286	100	10					-0.321012	12.7639	100	2					-0.32131	334.839	100	20	-0.137129	13.8456	100	2
TGGT1_028580	125	TGGT1_028580::125									-0.321012	12.7639	100	2					-0.337999	328.728	100	10
TGGT1_028580	126	TGGT1_028580::126	0.0124463	32.1286	100	9													-0.313206	334.839	100	21
TGGT1_028610	460	TGGT1_028610::460	0.16041	9.27362	94	3					-0.49744	11.4015	96	2
TGGT1_028610	467	TGGT1_028610::467	0.159632	9.27362	94	5					-0.480439	11.4439	100	5									-0.037553	17.4614	100	3
TGGT1_028650	90	TGGT1_028650::90																					0.159755	8.57752	91	3
TGGT1_028860	577	TGGT1_028860::577																	-0.420992	18.2281	100	4
TGGT1_028860	581	TGGT1_028860::581																	-0.420992	18.2281	100	4
TGGT1_029030	317	TGGT1_029030::317																					0.0743145	27.9749	96	3
TGGT1_029030	319	TGGT1_029030::319																					0.10784	27.9749	96	2
TGGT1_029030	361	TGGT1_029030::361					0.111443	12.7056	100	5
TGGT1_029030	363	TGGT1_029030::363					0.286041	21.3655	100	3									0.394675	19.2207	100	15
TGGT1_029030	365	TGGT1_029030::365					0.20788	12.6313	87	2					-0.361335	8.5144	96	2	0.394675	19.2207	100	15
TGGT1_029030	367	TGGT1_029030::367					0.304338	21.3655	100	2
TGGT1_029030	406	TGGT1_029030::406	0.376139	23.359	100	18	-0.288447	169.4	100	13	-0.0393119	9.5235	94	3	-0.253081	68.7956	100	12	-0.0633862	146.023	100	32	-0.201084	35.8613	94	8
TGGT1_029030	409	TGGT1_029030::409	0.376139	23.359	100	18	-0.288447	169.4	100	13	-0.0393119	9.5235	94	3	-0.257375	68.7956	100	13	-0.0491543	146.023	100	28	-0.201084	35.8613	94	8
TGGT1_029030	412	TGGT1_029030::412																	-0.389854	23.4835	100	4
TGGT1_029030	413	TGGT1_029030::413																	-0.375773	23.6861	100	4
TGGT1_029030	647	TGGT1_029030::647													0.00604674	427.424	100	2
TGGT1_029030	650	TGGT1_029030::650													0.00604674	427.424	100	2
TGGT1_029030	671	TGGT1_029030::671																	-0.159301	8.40962	96	2
TGGT1_029030	937	TGGT1_029030::937																	-0.129281	9.73283	100	2
TGGT1_029030	939	TGGT1_029030::939																	-0.0579767	8.42126	96	2
TGGT1_029030	958	TGGT1_029030::958																	-0.122635	9.73283	100	6
TGGT1_029030	964	TGGT1_029030::964																	-0.146351	8.08995	100	4
TGGT1_029030	965	TGGT1_029030::965																	-0.0570731	8.42126	96	3
TGGT1_029030	1195	TGGT1_029030::1195	0.176617	32.9596	100	19	-0.0587296	229.513	100	34	-0.012634	37.5905	100	5	-0.172869	23.3199	100	8	-0.171281	188.234	100	16	0.122151	85.9605	100	17
TGGT1_029030	1198	TGGT1_029030::1198	0.176617	32.9596	100	19	-0.0587296	229.513	100	34	-0.012634	37.5905	100	5	-0.174421	23.3199	100	9	-0.171281	188.234	100	16	0.122151	85.9605	100	17
TGGT1_029390	1785	TGGT1_029390::1785																	-0.471234	10.1137	100	3	0.565095	9.36939	100	3
TGGT1_029390	1786	TGGT1_029390::1786																	-0.509857	10.1137	100	4	0.565095	9.36939	100	3
TGGT1_029410	1798	TGGT1_029410::1798																	0.247132	19.7068	94	3
TGGT1_029410	1800	TGGT1_029410::1800																	0.187011	19.4864	94	7
TGGT1_029410	1804	TGGT1_029410::1804																	0.429593	30.0955	94	9
TGGT1_029410	1805	TGGT1_029410::1805																	1.52885	30.0955	91	3
TGGT1_029690	176	TGGT1_029690::176					0.173897	16.5604	94	27
TGGT1_029690	186	TGGT1_029690::186					0.211492	14.978	94	6
TGGT1_029690	188	TGGT1_029690::188					0.168265	16.5604	94	24
TGGT1_029770	947	TGGT1_029770::947																					0.102704	15.2744	91	2
TGGT1_029770	948	TGGT1_029770::948									0.386901	13.4795	100	2	-0.0775873	8.46901	100	3					0.104498	15.2744	94	2
TGGT1_029770	950	TGGT1_029770::950																					0.104599	15.2744	94	3
TGGT1_029770	951	TGGT1_029770::951									0.411298	13.4795	100	3	-0.0705897	8.46901	96	2					0.102704	15.2744	91	2
TGGT1_029800	153	TGGT1_029800::153																					0.711773	28.3787	100	4
TGGT1_029800	157	TGGT1_029800::157																					0.711773	28.3787	100	4
TGGT1_029930	1392	TGGT1_029930::1392									-0.467127	16.3405	100	2	-0.429656	9.29746	94	2					-0.329245	8.41009	100	3
TGGT1_029930	1393	TGGT1_029930::1393													-0.371167	12.0932	100	3
TGGT1_029930	1395	TGGT1_029930::1395									-0.467127	16.3405	100	2									-0.206915	8.41009	100	3
TGGT1_029930	1737	TGGT1_029930::1737	-0.409124	15.1667	100	5													-0.486876	215.536	100	8
TGGT1_029930	1741	TGGT1_029930::1741	-0.409124	15.1667	100	5													-0.486876	215.536	100	8
TGGT1_030080	499	TGGT1_030080::499																	-0.305338	29.3196	100	6
TGGT1_030080	500	TGGT1_030080::500																	-0.300485	29.3196	100	9
TGGT1_030080	503	TGGT1_030080::503																	-0.288873	15.3171	100	7
TGGT1_030130	45	TGGT1_030130::45																					-0.23291	11.1304	100	6
TGGT1_030130	51	TGGT1_030130::51																					-0.231295	11.1304	100	9
TGGT1_030130	52	TGGT1_030130::52																					-0.229292	10.5104	100	5
TGGT1_030130	298	TGGT1_030130::298																	0.302735	20.4006	94	5
TGGT1_030130	301	TGGT1_030130::301																	0.302735	20.4006	94	5
TGGT1_030240	348	TGGT1_030240::348					-0.268704	22.5115	100	3	0.589364	109.856	100	15
TGGT1_030240	352	TGGT1_030240::352									0.889475	109.925	100	11
TGGT1_030240	369	TGGT1_030240::369									0.129064	109.925	96	6
TGGT1_030240	376	TGGT1_030240::376									0.839681	99.6842	100	19
TGGT1_030340	466	TGGT1_030340::466																					-0.490994	23.8411	100	3
TGGT1_030340	467	TGGT1_030340::467	0.869994	11.4101	100	3
TGGT1_030340	473	TGGT1_030340::473																					-1.67312	14.2156	96	3
TGGT1_030340	476	TGGT1_030340::476													-0.650164	11.659	88	2					-0.357367	23.8411	100	3
TGGT1_030340	479	TGGT1_030340::479																					-0.357772	23.8411	100	3
TGGT1_030340	487	TGGT1_030340::487																					-0.769004	22.1645	89	2
TGGT1_030340	518	TGGT1_030340::518																	-0.0559171	11.3667	100	3
TGGT1_030340	519	TGGT1_030340::519																	0.00555441	15.2911	100	4
TGGT1_030340	525	TGGT1_030340::525													-0.296463	8.33033	100	2	-0.00817953	15.2911	100	7
TGGT1_030490	401	TGGT1_030490::401																	0.27946	15.6287	100	2
TGGT1_030490	407	TGGT1_030490::407	0.261875	84.0157	100	22	-0.0714552	188.762	100	25	0.245629	39.1319	100	8	0.193567	84.406	100	7	0.137223	162.591	100	47	0.226317	426.872	100	14
TGGT1_030490	409	TGGT1_030490::409	0.265532	84.0157	100	22	-0.0709269	188.762	100	24	0.245629	39.1319	100	8	0.206023	84.406	100	6	0.135419	162.591	100	45	0.225274	426.872	100	15
TGGT1_030490	890	TGGT1_030490::890																	0.612255	14.4371	100	9
TGGT1_030490	891	TGGT1_030490::891																	0.612255	14.4371	100	9
TGGT1_030510	310	TGGT1_030510::310																					0.594563	20.6527	100	11
TGGT1_030510	311	TGGT1_030510::311																					0.594563	20.6527	100	11
TGGT1_030510	321	TGGT1_030510::321																					0.595301	11.4248	100	2
TGGT1_030510	324	TGGT1_030510::324																					0.595301	11.4248	100	2
TGGT1_030510	338	TGGT1_030510::338																	0.386616	9.80261	100	4
TGGT1_030510	341	TGGT1_030510::341																	0.388552	9.80261	100	3
TGGT1_030680	61	TGGT1_030680::61	-0.349224	149.803	100	23	-1.05095	13.6414	94	2	0.222098	39.7885	100	8	-0.293222	265.957	100	8	-0.343631	1566.62	100	106	1.16784	552.093	100	18
TGGT1_030680	62	TGGT1_030680::62	-0.348917	149.803	100	20	-1.05095	13.6414	94	2	0.222098	39.7885	100	8	-0.294769	265.957	100	7	-0.345342	1566.62	100	104	1.15458	552.093	100	19
TGGT1_030680	63	TGGT1_030680::63	-0.353667	49.8225	100	5													-0.360172	319.264	100	26	0.311318	14.4743	100	2
TGGT1_030720	144	TGGT1_030720::144																					0.390097	12.6426	100	3
TGGT1_030720	148	TGGT1_030720::148																					0.392215	12.6426	100	4
TGGT1_030720	1099	TGGT1_030720::1099					0.310051	15.5656	94	2									0.461092	15.861	100	2
TGGT1_030720	1104	TGGT1_030720::1104					0.32657	15.5656	94	4									0.458586	15.901	100	4
TGGT1_030740	1855	TGGT1_030740::1855					0.232968	10.5839	94	2
TGGT1_031230	610	TGGT1_031230::610																	-0.472526	23.1801	100	4
TGGT1_031230	611	TGGT1_031230::611																	-0.472526	23.1801	100	4
TGGT1_031240	1253	TGGT1_031240::1253	-0.199266	8.07109	96	18													-0.262134	8.37797	100	5
TGGT1_031240	1254	TGGT1_031240::1254	-0.199266	8.07109	96	18													-0.262134	8.37797	100	5
TGGT1_031350	830	TGGT1_031350::830																	0.248994	13.5245	94	2
TGGT1_031350	837	TGGT1_031350::837													-0.236002	16.4188	100	5					0.095456	27.0496	100	2
TGGT1_031350	840	TGGT1_031350::840																					-0.725155	22.5883	94	2
TGGT1_031350	841	TGGT1_031350::841													-0.211521	16.4188	100	5	0.381495	13.5245	94	4	-0.132164	27.0496	100	7
TGGT1_031350	895	TGGT1_031350::895									0.552749	14.1564	100	2	-0.0560141	25.9312	100	5					0.186302	17.3993	100	6
TGGT1_031350	897	TGGT1_031350::897									0.552749	14.1564	100	2	-0.0560141	25.9312	100	5					0.186302	17.3993	100	6
TGGT1_031430	392	TGGT1_031430::392																	0.648002	9.15549	100	3
TGGT1_031430	397	TGGT1_031430::397																	0.650555	9.15549	100	4
TGGT1_031430	1193	TGGT1_031430::1193													-0.0400531	19.2745	100	5
TGGT1_031430	1196	TGGT1_031430::1196													-0.0400531	19.2745	100	5
TGGT1_031450	401	TGGT1_031450::401																	-0.56593	32.1306	100	7
TGGT1_031450	403	TGGT1_031450::403																	-0.778923	45.4173	100	11
TGGT1_031450	409	TGGT1_031450::409																	-1.46426	20.757	96	3
TGGT1_031450	411	TGGT1_031450::411																	-1.71164	20.4756	100	4
TGGT1_031450	412	TGGT1_031450::412																	-1.45536	21.2516	96	3
TGGT1_031450	415	TGGT1_031450::415																	-1.74718	45.4173	100	2
TGGT1_031450	422	TGGT1_031450::422																	0.0825043	12.4745	94	5
TGGT1_031450	425	TGGT1_031450::425									-0.67168	9.83642	100	2					-0.0925392	12.4745	94	3	-0.0897218	45.6592	100	2
TGGT1_031450	432	TGGT1_031450::432																	-0.0390334	23.8709	100	5
TGGT1_031450	433	TGGT1_031450::433																	0.048856	10.3489	94	3	-0.285783	38.0153	100	3
TGGT1_031450	436	TGGT1_031450::436									-0.67168	9.83642	100	2					0.00793842	23.8709	100	8	-0.208655	45.6592	100	5
TGGT1_031500	415	TGGT1_031500::415																	0.398599	23.7583	100	10	0.000539595	29.837	100	4
TGGT1_031500	425	TGGT1_031500::425																					0.0248571	29.837	100	2
TGGT1_031500	426	TGGT1_031500::426																	0.41097	23.7583	100	10	-0.0433636	28.7456	100	2
TGGT1_031500	547	TGGT1_031500::547																	0.361805	35.1857	100	4
TGGT1_031500	551	TGGT1_031500::551																	0.361805	35.1857	100	4
TGGT1_031510	279	TGGT1_031510::279																					0.314591	21.4601	100	6
TGGT1_031510	442	TGGT1_031510::442																	0.291072	9.05696	94	6
TGGT1_031510	443	TGGT1_031510::443																	0.347846	9.05696	94	6
TGGT1_031540	7228	TGGT1_031540::7228																	0.452691	20.2192	100	11
TGGT1_031540	7229	TGGT1_031540::7229																	0.420025	20.2192	100	2
TGGT1_031540	7231	TGGT1_031540::7231																	0.477702	17.6332	100	9
TGGT1_031540	7250	TGGT1_031540::7250																	0.153757	16.429	100	2
TGGT1_031540	7253	TGGT1_031540::7253																	0.153757	16.429	100	2
TGGT1_031570	1964	TGGT1_031570::1964																	0.393736	30.5906	100	8
TGGT1_031570	1968	TGGT1_031570::1968																	0.393736	30.5906	100	8
TGGT1_031600	47	TGGT1_031600::47									0.446472	16.0677	100	2
TGGT1_031600	49	TGGT1_031600::49									0.439942	16.0677	100	3
TGGT1_031600	51	TGGT1_031600::51									0.454346	15.7771	100	3
TGGT1_031600	92	TGGT1_031600::92	-0.488989	11.3455	96	5
TGGT1_031600	98	TGGT1_031600::98	-0.488989	11.3455	96	5
TGGT1_031610	130	TGGT1_031610::130													0.125458	16.6668	100	2
TGGT1_031610	133	TGGT1_031610::133					0.509887	20.7294	100	10					0.0936258	16.4531	100	4
TGGT1_031610	136	TGGT1_031610::136					0.509844	20.7294	100	11					0.107888	16.6668	100	6
TGGT1_031610	665	TGGT1_031610::665									-0.208912	23.0338	100	2	-0.10149	229.958	100	4					-0.0225446	147.905	100	8
TGGT1_031610	667	TGGT1_031610::667	0.113182	13.8878	100	9									-0.0732024	229.958	100	3					0.0307744	54.6017	100	8
TGGT1_031610	670	TGGT1_031610::670	0.113633	13.8878	100	3																	0.0408303	153.083	100	8
TGGT1_031610	671	TGGT1_031610::671													-0.351393	20.6899	100	3					0.0550609	153.083	100	8
TGGT1_031630	22	TGGT1_031630::22																	0.105013	8.90439	100	2
TGGT1_031630	23	TGGT1_031630::23																	0.105067	8.90439	100	2
TGGT1_031630	114	TGGT1_031630::114													0.536322	26.5857	100	4					0.494016	15.6533	100	3
TGGT1_031630	115	TGGT1_031630::115									0.807552	9.73823	100	2
TGGT1_031630	118	TGGT1_031630::118									1.19052	11.191	100	5					0.289584	28.0873	100	7	0.248064	15.6533	100	4
TGGT1_031630	119	TGGT1_031630::119									1.33273	11.191	100	4	0.54597	28.403	100	6	0.289584	28.0873	100	7
TGGT1_031630	178	TGGT1_031630::178	0.254458	18.5105	100	4													-0.526171	24.7572	100	5
TGGT1_031630	180	TGGT1_031630::180	0.232237	17.0529	100	4					2.22676	13.6404	100	7	0.532649	16.8454	100	3	-0.430658	20.851	100	3
TGGT1_031630	183	TGGT1_031630::183	0.250356	18.7244	100	9					2.18528	13.5698	100	5	0.509207	16.1237	100	9	-0.500865	24.7572	100	10
TGGT1_031630	184	TGGT1_031630::184	0.242459	18.7244	100	6					2.18682	13.6142	100	7					-0.44507	21.1336	100	7
TGGT1_031630	389	TGGT1_031630::389	0.0221934	80.6707	100	53					-0.128384	30.2566	100	12	0.0844337	205.07	100	34	-0.394159	12.538	100	10	-0.0790956	198.455	100	29
TGGT1_031630	393	TGGT1_031630::393	0.0216507	80.6707	100	53					-0.128384	30.2566	100	12	0.0844337	205.07	100	34	-0.394159	12.538	100	10	-0.0790956	198.455	100	29
TGGT1_031630	699	TGGT1_031630::699																	-0.0566891	27.8266	100	2
TGGT1_031630	702	TGGT1_031630::702					-0.446311	599.227	100	89									-0.0143538	51.6731	100	10
TGGT1_031630	704	TGGT1_031630::704					-0.446967	599.227	100	90									-0.01435	51.6731	100	10
TGGT1_031720	1406	TGGT1_031720::1406					0.23964	55.8601	94	3	-0.632727	9.98016	96	2	-0.215993	13.119	89	2	0.228807	9.04767	100	4	-0.0827536	11.041	96	3
TGGT1_031720	1409	TGGT1_031720::1409					0.23964	55.8601	94	3	-0.632727	9.98016	96	2	-0.215993	13.119	89	2	0.228807	9.04767	100	4	-0.0827536	11.041	96	3
TGGT1_031790	398	TGGT1_031790::398																	-0.351494	20.1109	100	4
TGGT1_031790	399	TGGT1_031790::399																	-0.351494	20.1109	100	4
TGGT1_031820	236	TGGT1_031820::236													-0.189231	15.346	100	4					-0.24569	11.8424	96	7
TGGT1_031820	239	TGGT1_031820::239													-0.189231	15.346	100	4					-0.245629	11.8424	96	8
TGGT1_031890	64	TGGT1_031890::64																	0.664299	20.6969	100	3
TGGT1_031890	67	TGGT1_031890::67																	0.65245	20.6969	100	4
TGGT1_031890	86	TGGT1_031890::86																	0.480002	22.0813	94	4	0.131116	10.459	100	3
TGGT1_031890	90	TGGT1_031890::90																	0.480002	22.0813	94	4	0.0670279	10.459	100	2
TGGT1_031920	304	TGGT1_031920::304									-0.0832851	21.2333	100	5	-0.537482	66.2735	96	4	-0.321227	27.386	100	2
TGGT1_031920	308	TGGT1_031920::308									-0.0832851	21.2333	100	5	-0.537482	66.2735	96	4	-0.321227	27.386	100	2
TGGT1_031920	1158	TGGT1_031920::1158													0.160544	11.7308	100	2					0.260009	13.0679	100	2
TGGT1_031920	1160	TGGT1_031920::1160																	-0.136968	10.1214	89	5	0.405175	9.53457	96	5
TGGT1_031920	1161	TGGT1_031920::1161													0.193183	11.7308	100	3	-0.129747	10.1214	89	6	0.306171	13.0679	100	7
TGGT1_031920	1211	TGGT1_031920::1211																					1.98887	131.482	100	7
TGGT1_031920	1212	TGGT1_031920::1212																	-0.338793	41.8753	100	8	1.90293	65.799	100	7
TGGT1_031920	1214	TGGT1_031920::1214																	-0.338793	41.8753	100	8	1.91966	131.482	100	4
TGGT1_031920	1327	TGGT1_031920::1327													-0.509021	14.5997	100	7					-0.431554	9.79536	100	3
TGGT1_031920	1329	TGGT1_031920::1329													-0.132757	9.00201	100	3					-0.434943	9.42609	100	2
TGGT1_031920	1332	TGGT1_031920::1332													-0.517648	14.5997	100	7					-0.43351	9.79536	100	3
TGGT1_031920	1334	TGGT1_031920::1334													-0.514682	9.61593	94	3
TGGT1_031920	1344	TGGT1_031920::1344					-0.116498	25.6015	91	4					0.154669	8.25313	94	3	-0.465321	21.1675	96	7
TGGT1_031920	1345	TGGT1_031920::1345					-0.115047	25.6015	91	2					0.154474	8.25313	94	2	-0.374557	21.1675	96	6
TGGT1_031920	1351	TGGT1_031920::1351									-0.107399	19.7199	100	2					-0.549125	20.6746	96	8
TGGT1_031920	1657	TGGT1_031920::1657																	0.408062	44.8316	100	8	0.224164	22.6542	100	2
TGGT1_031920	1660	TGGT1_031920::1660																	0.396733	44.8316	100	7	0.224164	22.6542	100	2
TGGT1_031920	1794	TGGT1_031920::1794	0.315373	10.0487	100	16	0.209521	85.8285	100	7	0.259739	81.1479	100	12	0.160898	62.6532	100	12	-0.357041	495.621	100	47	-0.0131118	53.3341	100	10
TGGT1_031920	1798	TGGT1_031920::1798	0.315373	10.0487	100	16	0.282848	85.8285	100	9	0.246972	81.1479	100	12	0.151661	62.6532	100	14	-0.356889	495.621	100	51	-0.0131118	53.3341	100	10
TGGT1_031920	1802	TGGT1_031920::1802																	-0.340888	12.1054	100	4
TGGT1_031920	1809	TGGT1_031920::1809	-0.3453	10.4611	100	6	0.258929	46.2143	100	11	0.844799	8.85485	100	3	0.148984	16.8979	100	4	-0.276913	109.402	100	6	0.560032	38.8948	100	2
TGGT1_031920	1811	TGGT1_031920::1811					0.261753	46.2143	100	5					0.146809	16.8979	100	2	-0.294617	109.024	100	3
TGGT1_031920	1813	TGGT1_031920::1813	-0.3453	10.4611	100	6	0.256605	43.5175	100	5	0.808833	8.49857	100	2					-0.27322	109.402	100	5	0.69736	38.4914	100	3
TGGT1_031920	1815	TGGT1_031920::1815																					0.869427	22.7967	100	2
TGGT1_031920	2416	TGGT1_031920::2416																	-1.0658	14.4475	96	3
TGGT1_031920	2417	TGGT1_031920::2417																	-0.830856	17.6213	96	10	0.0967012	10.731	100	3
TGGT1_031920	2419	TGGT1_031920::2419																	-0.769355	18.1827	96	8	-0.107041	29.0168	91	7
TGGT1_031920	2422	TGGT1_031920::2422																	-0.825513	18.1827	96	21	-0.0338848	29.0168	100	11
TGGT1_031920	2588	TGGT1_031920::2588																	-0.278218	61.6027	100	13
TGGT1_031920	2589	TGGT1_031920::2589																	-0.419293	31.6889	100	5
TGGT1_031920	2590	TGGT1_031920::2590																	-0.411465	31.6889	100	5	2.03228	15.1526	100	2
TGGT1_031920	2591	TGGT1_031920::2591																	-0.276923	61.6027	100	12	2.03228	15.1526	100	2
TGGT1_031920	3512	TGGT1_031920::3512																	-0.00755487	48.1299	100	2
TGGT1_031920	3514	TGGT1_031920::3514																	-0.000663424	48.1299	100	7
TGGT1_031920	3522	TGGT1_031920::3522																	-0.00395235	48.1299	100	9
TGGT1_031920	3533	TGGT1_031920::3533																	-0.212927	26.4695	100	3
TGGT1_031920	3536	TGGT1_031920::3536																	-0.205507	26.4695	100	4
TGGT1_031920	3555	TGGT1_031920::3555																	-0.338597	12.6194	100	3
TGGT1_031920	3559	TGGT1_031920::3559																	-0.340654	12.6194	100	4
TGGT1_031920	3623	TGGT1_031920::3623					0.255321	347.842	100	4	0.319529	39.6618	100	5	0.123654	32.707	100	5					0.49373	38.216	100	4
TGGT1_031920	3624	TGGT1_031920::3624					0.173655	167.649	100	12	0.410265	22.4672	100	6	0.0699451	35.3209	100	8	0.179526	9.77242	100	8	0.146713	37.4579	100	4
TGGT1_031920	3625	TGGT1_031920::3625									0.431557	39.6618	100	5	0.0774291	32.4109	100	4					0.13784	13.3846	96	2
TGGT1_031920	3634	TGGT1_031920::3634					0.217015	167.649	100	13	0.601786	23.053	100	8	0.067162	35.3209	100	12	0.18201	9.68169	100	6	0.147131	38.216	100	6
TGGT1_031920	3638	TGGT1_031920::3638					0.184109	347.842	100	3					0.135039	32.707	89	2					5.24162	38.216	100	2
TGGT1_031930	970	TGGT1_031930::970																	-0.193291	9.72197	96	2
TGGT1_031930	971	TGGT1_031930::971																	-0.0550809	24.9998	100	3
TGGT1_031930	973	TGGT1_031930::973																	-0.0306452	24.9998	100	3
TGGT1_032000	100	TGGT1_032000::100													0.395926	14.3945	96	2
TGGT1_032000	102	TGGT1_032000::102													0.373471	14.3945	96	3
TGGT1_032020	308	TGGT1_032020::308																	0.441678	8.92232	100	2
TGGT1_032090	311	TGGT1_032090::311	-0.0528214	11.0753	94	9					-0.0554752	16.9435	100	4									-0.598863	26.9633	100	3
TGGT1_032090	315	TGGT1_032090::315	-0.0528214	11.0753	94	9					-0.0554752	16.9435	100	4									-0.598863	26.9633	100	3
TGGT1_032160	678	TGGT1_032160::678																	-0.08183	8.08796	100	6
TGGT1_032160	679	TGGT1_032160::679																	-0.0817852	8.08796	100	7
TGGT1_032210	321	TGGT1_032210::321																	-0.0207267	100.241	100	10
TGGT1_032210	322	TGGT1_032210::322																	0.0268749	99.9365	100	9
TGGT1_032210	328	TGGT1_032210::328																	-0.0146232	100.241	100	13
TGGT1_032230	820	TGGT1_032230::820									-0.104613	26.6693	100	2					-0.256449	16.3498	96	2
TGGT1_032230	824	TGGT1_032230::824									-0.104613	26.6693	100	2					-0.256449	16.3498	96	2
TGGT1_032260	753	TGGT1_032260::753					0.244131	8.20673	94	2									0.791902	16.3072	100	6	0.394127	14.425	100	5
TGGT1_032260	755	TGGT1_032260::755					0.244131	8.20673	94	2									0.791902	16.3072	100	6	0.394127	14.425	100	5
TGGT1_032270	95	TGGT1_032270::95					0.244751	15.5859	91	2
TGGT1_032270	96	TGGT1_032270::96																	-0.997882	33.643	100	4
TGGT1_032270	97	TGGT1_032270::97																	-0.998277	33.643	100	3	-0.391311	14.0089	96	2
TGGT1_032270	100	TGGT1_032270::100																	-0.996542	33.8493	100	8	-0.381854	15.237	94	4
TGGT1_032270	102	TGGT1_032270::102					-0.324687	17.1897	94	2									-0.996496	33.8493	100	8
TGGT1_032340	66	TGGT1_032340::66	0.592663	21.6268	100	45	0.1397	73.8576	100	12	-0.186959	50.3422	100	9	0.42741	113.821	100	17	0.276223	83.2666	100	15	0.534872	20.355	100	11
TGGT1_032340	70	TGGT1_032340::70	0.606943	20.0368	100	52	0.0817306	14.9783	94	13	-0.154181	48.0031	100	10	0.415211	108.758	100	19	0.282074	83.2666	100	11	0.532933	18.6477	100	6
TGGT1_032340	71	TGGT1_032340::71	0.601583	18.2143	100	37	0.070105	14.9783	94	9	-0.14005	48.0031	100	11	0.437212	113.821	100	20	0.276505	82.6138	100	12	0.553081	20.355	100	9
TGGT1_032340	72	TGGT1_032340::72	0.600083	21.6162	100	16	0.127128	73.8576	100	9	-0.223541	50.3422	100	4	0.401039	111.108	100	5	0.249085	54.9696	100	4	0.98923	9.42519	100	2
TGGT1_032340	74	TGGT1_032340::74	0.581523	21.6268	100	8					-0.175608	29.3381	100	2	0.542543	32.0639	100	3	0.18749	24.1064	100	4
TGGT1_032500	218	TGGT1_032500::218																	-0.610654	13.7338	100	3	0.0641015	15.9462	100	5
TGGT1_032500	219	TGGT1_032500::219																	-0.610773	13.7338	100	4	0.0641015	15.9462	100	5
TGGT1_032500	243	TGGT1_032500::243					0.0506513	39.0389	100	3	-0.14014	15.7518	96	2					-0.358557	12.3454	100	3
TGGT1_032500	251	TGGT1_032500::251					0.0506513	39.0389	100	3	-0.14014	15.7518	96	2					-0.358557	12.3454	100	3
TGGT1_032510	135	TGGT1_032510::135																	-0.29197	27.0699	100	9
TGGT1_032510	143	TGGT1_032510::143																	-0.29197	27.0699	100	9
TGGT1_032510	1708	TGGT1_032510::1708	-0.171995	14.4595	100	7	0.17834	10.5639	100	2					-0.194856	32.2656	100	17					-0.0953795	17.3136	100	6
TGGT1_032510	1712	TGGT1_032510::1712	-0.171995	14.4595	100	7	0.17834	10.5639	100	2					-0.195929	32.2656	100	15					-0.0953795	17.3136	100	6
TGGT1_032520	29	TGGT1_032520::29																	-0.445658	12.8142	100	4	0.337124	40.0631	100	2
TGGT1_032520	35	TGGT1_032520::35																	-0.445658	12.8142	100	4	0.337124	40.0631	100	2
TGGT1_032520	177	TGGT1_032520::177													-0.330467	10.7261	100	3
TGGT1_032520	181	TGGT1_032520::181													-0.330467	10.7261	100	3
TGGT1_032520	444	TGGT1_032520::444					0.0188178	12.8538	100	8					-0.323911	8.3762	100	2					-0.28629	31.2128	100	4
TGGT1_032520	447	TGGT1_032520::447					0.0188178	12.8538	100	8					-0.323911	8.3762	100	2					-0.28629	31.2128	100	4
TGGT1_032520	667	TGGT1_032520::667													-0.110895	11.6862	100	2
TGGT1_032520	670	TGGT1_032520::670													-0.318958	55.8601	100	4					-0.177855	338.367	100	6
TGGT1_032520	673	TGGT1_032520::673													-0.360347	55.8601	100	2					-0.177855	338.367	100	6
TGGT1_032520	818	TGGT1_032520::818					-0.119433	39.3151	96	4
TGGT1_032520	820	TGGT1_032520::820					-0.229891	32.1136	100	8					-0.0085805	10.8776	100	5
TGGT1_032520	828	TGGT1_032520::828					0.0204172	31.6679	100	5	0.0500755	8.14806	96	3	-0.381079	16.6826	100	4					-0.174273	33.901	100	6
TGGT1_032520	832	TGGT1_032520::832					-0.118328	39.3151	100	17	0.234823	8.14806	96	3	-0.206529	16.6826	100	10					-0.178853	33.901	100	7
TGGT1_032520	2025	TGGT1_032520::2025					0.43309	9.36258	94	8									-0.100237	17.1949	100	5	-0.244905	44.7572	100	4
TGGT1_032520	2027	TGGT1_032520::2027																					-0.270612	44.7572	100	2
TGGT1_032520	2028	TGGT1_032520::2028					0.434402	9.36258	94	7									-0.100237	17.1949	100	5	-0.215563	41.2083	100	2
TGGT1_032520	2290	TGGT1_032520::2290																	0.290489	14.0785	100	5
TGGT1_032520	2293	TGGT1_032520::2293																	0.290489	14.0785	100	5
TGGT1_032520	2438	TGGT1_032520::2438	0.0886478	9.76436	100	4	0.314672	10.4064	91	3
TGGT1_032520	2440	TGGT1_032520::2440	0.0916711	10.615	100	16	0.914728	52.4719	100	3					0.0975919	18.8957	96	8
TGGT1_032520	2443	TGGT1_032520::2443													0.00124788	9.04637	96	3
TGGT1_032520	2444	TGGT1_032520::2444	0.0909805	10.615	100	20	0.592454	52.4719	92	6					0.141281	18.8957	96	5
TGGT1_032520	2471	TGGT1_032520::2471													-0.0452183	13.0203	94	2					-0.143531	40.3967	100	2
TGGT1_032520	2474	TGGT1_032520::2474													0.144383	19.1363	100	2
TGGT1_032520	2480	TGGT1_032520::2480													0.120303	19.1642	100	5	0.0561366	12.3138	100	2	-0.143531	40.3967	100	2
TGGT1_032740	12	TGGT1_032740::12																	0.181566	11.5245	100	9	0.84727	11.4624	100	2
TGGT1_032740	14	TGGT1_032740::14																	0.171623	11.5245	100	8	0.84727	11.4624	100	2
TGGT1_032740	280	TGGT1_032740::280																					0.243711	8.01143	94	2
TGGT1_032800	177	TGGT1_032800::177																	-0.102718	8.43722	100	2
TGGT1_032800	184	TGGT1_032800::184									-0.249542	13.6412	100	4	0.0833728	8.85884	100	5	-0.200245	40.4807	100	6	0.0367247	30.8318	100	4
TGGT1_032800	188	TGGT1_032800::188													0.10045	8.72243	100	2
TGGT1_032800	189	TGGT1_032800::189									-0.249542	13.6412	100	4	0.0736467	8.85884	100	3	-0.195375	40.4807	100	8	0.0534134	30.8318	100	3
TGGT1_032830	60	TGGT1_032830::60					0.822217	24.6051	100	6
TGGT1_032830	61	TGGT1_032830::61					0.0878774	11.3607	91	4
TGGT1_032830	64	TGGT1_032830::64					0.764586	24.6051	100	9
TGGT1_033170	169	TGGT1_033170::169																	-0.212778	13.3893	96	6
TGGT1_033170	173	TGGT1_033170::173																	-0.212778	13.3893	96	6
TGGT1_033170	194	TGGT1_033170::194																					0.0415695	14.3204	100	2
TGGT1_033230	595	TGGT1_033230::595	-0.565112	12.0743	100	5									-0.026666	21.2803	100	2					0.395484	12.6269	100	5
TGGT1_033230	596	TGGT1_033230::596	-0.565112	12.0743	100	5									-0.026666	21.2803	100	2					0.395484	12.6269	100	5
TGGT1_033260	127	TGGT1_033260::127																					-0.0598631	9.38817	100	5
TGGT1_033260	129	TGGT1_033260::129									-0.413274	11.9205	100	2									0.292398	8.2005	100	4
TGGT1_033260	133	TGGT1_033260::133																					0.521068	8.2005	100	2
TGGT1_033260	150	TGGT1_033260::150									-0.416047	12.5886	100	5
TGGT1_033260	154	TGGT1_033260::154																					-0.499999	9.38817	100	2
TGGT1_033260	170	TGGT1_033260::170	-0.0594072	58.002	100	10	-0.237721	175.418	100	11	-0.0735932	105.194	94	4	0.308627	33.6781	94	8	-0.555988	103.301	100	6	0.0657467	58.9236	100	10
TGGT1_033260	172	TGGT1_033260::172	-0.0314474	60.9542	100	29	0.147235	659.438	100	23	-0.127775	175.943	100	13	0.284992	33.6781	100	16	-0.615187	227.903	100	12	0.0132383	52.339	100	17
TGGT1_033260	177	TGGT1_033260::177	-0.0401894	60.9542	100	34	0.0368082	659.438	100	33	-0.109256	175.943	100	17	0.287778	33.6781	100	24	-0.609494	227.903	100	17	-0.0430938	58.9236	100	14
TGGT1_033260	179	TGGT1_033260::179	-0.0177114	57.1298	100	5
TGGT1_033260	203	TGGT1_033260::203																	-0.254774	20.6934	100	3
TGGT1_033260	205	TGGT1_033260::205																	-0.113146	88.7552	100	10	0.620529	26.5893	100	2
TGGT1_033260	207	TGGT1_033260::207																	-0.345207	20.7865	100	6	0.620529	26.5893	100	2
TGGT1_033260	214	TGGT1_033260::214																	-0.0792684	88.7552	100	4
TGGT1_033260	668	TGGT1_033260::668																	0.0516838	41.2308	100	10	0.122603	149.764	100	9
TGGT1_033260	672	TGGT1_033260::672																	0.0516838	41.2308	100	10	0.122603	149.764	100	9
TGGT1_033260	716	TGGT1_033260::716																					-0.416923	14.0942	100	7
TGGT1_033260	718	TGGT1_033260::718	-0.135217	93.5647	100	21	-0.276899	119.316	100	16	-0.247436	83.4473	100	3	0.0398895	25.3016	100	3	-0.124084	15.1551	100	4	-0.400311	261.309	100	13
TGGT1_033260	721	TGGT1_033260::721	-0.13523	93.5647	100	16	-0.276431	119.316	100	14	-0.247293	83.4473	100	4	0.0398895	25.3016	100	3	-0.124084	15.1551	100	4	-0.398797	261.309	100	6
TGGT1_033260	848	TGGT1_033260::848	-0.0548755	49.8237	100	45	0.158157	26.3708	100	3									-0.331379	22.1111	100	5	0.170483	83.1696	100	20
TGGT1_033260	850	TGGT1_033260::850	-0.0548755	49.8237	100	44	0.158157	26.3708	100	3									-0.331379	22.1111	100	5	0.170483	83.1696	100	20
TGGT1_033260	956	TGGT1_033260::956																	-0.806832	35.378	100	5
TGGT1_033260	966	TGGT1_033260::966																	-0.958444	35.378	100	8
TGGT1_033260	967	TGGT1_033260::967																	-1.22281	24.2601	100	3
TGGT1_033260	969	TGGT1_033260::969																	-1.04989	35.3053	100	10
TGGT1_033560	99	TGGT1_033560::99																	-0.124475	109.734	100	7	1.2084	80.5672	100	2
TGGT1_033560	101	TGGT1_033560::101	0.916177	72.2676	100	6	-0.107837	381.72	100	4	0.0016505	792.868	100	11	-0.397139	379.749	100	20	0.17833	472.973	100	75	0.821017	512.806	100	39
TGGT1_033560	102	TGGT1_033560::102	0.995005	72.2676	100	4	-0.105634	381.72	100	3	0.0496583	792.868	100	5	-0.403666	379.749	100	13	0.181908	298.619	100	52	0.645835	512.806	100	28
TGGT1_033560	104	TGGT1_033560::104	0.914783	71.9567	94	4					-0.044042	179.172	100	6	-0.401715	64.8814	100	9	-0.106293	472.973	100	39	1.06538	370.017	100	19
TGGT1_033560	108	TGGT1_033560::108																	0.710978	27.3007	100	2
TGGT1_033610	41	TGGT1_033610::41																	0.519761	9.83319	94	4
TGGT1_033610	42	TGGT1_033610::42																	0.477612	9.83319	94	4
TGGT1_033610	43	TGGT1_033610::43																	0.576549	9.86678	94	7
TGGT1_033610	44	TGGT1_033610::44																	0.5662	10.6488	94	14
TGGT1_033610	45	TGGT1_033610::45																	0.523584	9.83319	94	7
TGGT1_033610	49	TGGT1_033610::49																	0.721604	9.86678	94	6
TGGT1_033660	287	TGGT1_033660::287																					-0.837152	11.1551	100	2
TGGT1_033660	291	TGGT1_033660::291																					-0.294293	11.2844	100	4
TGGT1_033660	292	TGGT1_033660::292																					-0.501499	11.2844	100	6
TGGT1_033690	742	TGGT1_033690::742													-0.0257118	11.5385	94	12
TGGT1_033690	747	TGGT1_033690::747													-0.0445201	11.7104	94	7
TGGT1_033690	756	TGGT1_033690::756													0.0935861	11.7104	94	2
TGGT1_033690	762	TGGT1_033690::762													0.0944238	11.5385	94	2
TGGT1_033690	887	TGGT1_033690::887	0.230381	136.508	100	21	-0.063683	166.722	100	16	-0.398768	487.13	100	17	0.0724513	557.74	100	14					-0.056243	102.544	100	6
TGGT1_033690	891	TGGT1_033690::891	-0.255206	13.3472	100	5	-0.229404	10.0195	100	4					-0.271635	28.9917	100	6					0.905586	8.59278	100	2
TGGT1_033690	897	TGGT1_033690::897	0.227656	136.508	100	55	-0.0536988	166.722	100	26	-0.413411	487.13	100	20	0.0874559	557.74	100	14					-0.0569177	102.544	100	4
TGGT1_033690	906	TGGT1_033690::906	0.118694	9.93198	100	39	-0.0471543	114.866	100	14	-0.680268	10.8336	87	4	-0.0803715	17.7503	100	4
TGGT1_033700	183	TGGT1_033700::183																	-0.0595042	33.2604	100	5
TGGT1_033700	186	TGGT1_033700::186																	-0.0595042	33.2604	100	5
TGGT1_033890	93	TGGT1_033890::93																	-0.327306	21.0677	100	5	-0.237677	43.685	100	2
TGGT1_033890	96	TGGT1_033890::96	0.389791	9.61251	100	2	0.0844301	12.4809	100	2	-0.0691787	21.6499	100	6	0.111667	112.843	100	3	-0.191894	154.189	100	7	-0.0349204	575.206	100	7
TGGT1_033890	99	TGGT1_033890::99					0.00838078	12.2449	100	3									-0.168604	145.986	100	3	-0.067007	13.3291	96	4
TGGT1_033890	101	TGGT1_033890::101	0.374222	9.64269	100	3	0.0334577	12.4809	100	5	-0.0691787	21.6499	100	6	0.114033	112.843	100	4	-0.173377	154.189	100	8	-0.00685513	575.206	100	9
TGGT1_033890	104	TGGT1_033890::104	-0.0762242	10.3445	96	11	0.196544	49.6575	100	4	0.207524	45.8124	100	2	0.0679895	87.464	100	9					-0.471442	22.3255	100	2
TGGT1_033890	107	TGGT1_033890::107					0.201754	49.6575	100	3					0.103241	134.048	100	4					-0.478743	47.0402	100	3
TGGT1_033890	109	TGGT1_033890::109	-0.0647244	10.3445	96	13	0.191075	18.5264	100	3	0.212838	45.8124	100	3	0.0764404	134.048	100	9					-0.478743	47.0402	100	3
TGGT1_033890	136	TGGT1_033890::136																	0.131258	18.5834	89	7
TGGT1_033890	145	TGGT1_033890::145																	0.233735	19.7901	100	8
TGGT1_033890	1612	TGGT1_033890::1612																	0.0425838	78.0013	100	17	0.958412	11.3485	94	6
TGGT1_033890	1629	TGGT1_033890::1629																	0.0431202	78.0013	100	16	0.901728	11.3485	94	7
TGGT1_033890	1898	TGGT1_033890::1898																	-0.121168	9.02655	94	2
TGGT1_033890	1900	TGGT1_033890::1900																	-0.186865	9.02655	94	3
TGGT1_033890	1903	TGGT1_033890::1903																	-0.130254	9.02655	89	2
TGGT1_033900	335	TGGT1_033900::335																	-0.512386	14.3448	100	6
TGGT1_033900	338	TGGT1_033900::338																	-0.512386	14.3448	100	6
TGGT1_033930	239	TGGT1_033930::239																	0.0519699	28.6707	100	17
TGGT1_033930	246	TGGT1_033930::246																	0.0519699	28.6707	100	17
TGGT1_033930	363	TGGT1_033930::363	0.321596	8.23037	96	6
TGGT1_033930	366	TGGT1_033930::366	0.321596	8.23037	96	6
TGGT1_034130	51	TGGT1_034130::51																	-0.459998	13.7562	96	3
TGGT1_034130	58	TGGT1_034130::58													-0.313704	10.1268	100	3	-0.521406	13.7562	100	8	-0.285368	19.3249	100	4
TGGT1_034130	61	TGGT1_034130::61													-0.313704	10.1268	100	3	-0.587008	10.9948	100	3	-0.285368	19.3249	100	4
TGGT1_034150	188	TGGT1_034150::188																	0.0610827	11.0333	100	3	1.64082	16.2098	96	3
TGGT1_034150	189	TGGT1_034150::189																	-0.0831336	11.0333	100	6	1.64082	16.2098	96	3
TGGT1_034150	680	TGGT1_034150::680													0.595236	50.2967	100	7	-0.0873578	32.1601	100	21	0.576699	80.5724	100	14
TGGT1_034150	683	TGGT1_034150::683									-0.118261	9.85647	100	2	0.638135	50.6265	100	6	-0.0763394	32.1601	100	22	0.579682	80.5724	100	16
TGGT1_034150	687	TGGT1_034150::687																					0.457504	62.3685	100	2
TGGT1_034150	694	TGGT1_034150::694									-0.2214	9.85647	100	2	0.623318	50.6265	100	7					0.440013	62.3685	100	6
TGGT1_034200	1191	TGGT1_034200::1191																	-0.338113	22.9548	100	12	-0.555785	13.2602	100	3
TGGT1_034200	1193	TGGT1_034200::1193																	-0.449458	22.4828	100	10
TGGT1_034200	1194	TGGT1_034200::1194																	-0.383292	22.9548	100	9
TGGT1_034260	560	TGGT1_034260::560																					0.391275	13.4146	100	2
TGGT1_034260	568	TGGT1_034260::568																					0.391275	13.4146	100	2
TGGT1_034420	254	TGGT1_034420::254	0.570151	16.8005	91	10	0.217737	25.7354	100	7	0.358462	50.3959	94	9	0.341529	31.9227	100	7
TGGT1_034420	256	TGGT1_034420::256					0.0167764	31.3263	100	3	0.348346	63.7726	94	9	0.346918	30.8577	96	3
TGGT1_034420	257	TGGT1_034420::257					0.108881	31.3263	100	4	0.312298	63.7726	94	15	0.344464	26.5016	100	7
TGGT1_034420	258	TGGT1_034420::258	0.570469	16.8005	91	10	0.0907394	28.7528	100	6	0.574622	57.7557	94	10	0.337254	31.9227	100	8
TGGT1_034530	41	TGGT1_034530::41													-0.510372	19.5154	100	2	0.238634	221.056	100	17	0.78288	186.049	100	4
TGGT1_034530	42	TGGT1_034530::42													-0.510372	19.5154	100	2	0.238634	221.056	100	17	0.78288	186.049	100	4
TGGT1_034530	114	TGGT1_034530::114																					0.33941	11.5422	96	3
TGGT1_034530	116	TGGT1_034530::116																					0.331761	11.431	96	6
TGGT1_034530	119	TGGT1_034530::119																					0.341623	11.5422	96	6
TGGT1_034710	231	TGGT1_034710::231					0.130317	39.2571	100	12	0.0290059	21.8092	100	2	-0.0830045	11.5352	100	6	-0.360842	14.5916	96	7	-0.140539	39.9783	100	11
TGGT1_034710	238	TGGT1_034710::238									0.0289724	21.8859	100	2
TGGT1_034710	243	TGGT1_034710::243					0.125211	39.2571	100	19	0.0289891	21.8859	100	4	-0.0830323	11.5352	100	8	-0.358321	14.5916	96	5	-0.129359	39.9783	100	19
TGGT1_034710	246	TGGT1_034710::246																					-0.0468192	23.097	100	8
TGGT1_034730	221	TGGT1_034730::221					-0.161655	11.9394	100	11													-0.147658	9.58392	100	6
TGGT1_034730	225	TGGT1_034730::225					-0.161655	11.9394	100	11													-0.147658	9.58392	100	6
TGGT1_034790	113	TGGT1_034790::113																					0.443583	11.3312	100	7
TGGT1_034790	117	TGGT1_034790::117																					0.434857	11.3312	100	5
TGGT1_034820	82	TGGT1_034820::82	0.065051	82.9544	100	2	-0.00274496	23.5901	100	2													-0.0429186	94.5401	100	3
TGGT1_034820	86	TGGT1_034820::86	0.213275	89.9045	100	87	-0.130013	316.929	100	32	0.0100405	184.54	100	21	-0.0652781	1055.52	100	52	-0.0904919	98.3466	100	36	-0.0817814	860.247	100	60
TGGT1_034820	88	TGGT1_034820::88	0.221105	89.9045	100	85	-0.13083	316.929	100	32	0.0100405	184.54	100	21	-0.0652781	1055.52	100	52	-0.0904919	98.3466	100	36	-0.0824461	860.247	100	56
TGGT1_034820	230	TGGT1_034820::230									-0.52447	16.1968	100	2	0.0537562	47.6821	100	4	-0.115571	33.857	100	6
TGGT1_034820	232	TGGT1_034820::232	0.260878	13.8288	100	11									0.0443308	47.6821	100	2	-0.117904	49.9457	100	6	-0.0116553	168.463	100	8
TGGT1_034820	236	TGGT1_034820::236	0.326155	13.4069	100	8									0.0428701	45.5848	100	4	-0.120092	49.9457	100	8	-0.0116553	168.463	100	8
TGGT1_034860	698	TGGT1_034860::698																	0.0149432	14.4071	100	2
TGGT1_034860	702	TGGT1_034860::702																	-0.0693507	10.2988	100	2
TGGT1_034860	703	TGGT1_034860::703																	0.0428816	14.5366	100	4
TGGT1_034860	706	TGGT1_034860::706																	0.0346781	14.5366	100	2
TGGT1_034950	2209	TGGT1_034950::2209																	-0.580056	8.44844	100	3
TGGT1_035110	296	TGGT1_035110::296																	-0.124418	15.0915	91	3
TGGT1_035530	27	TGGT1_035530::27	0.393876	29.7002	96	12	-0.130796	80.7105	100	10	0.469607	48.8065	94	13					0.00510426	160.568	100	42	-0.135882	34.93	100	11
TGGT1_035530	29	TGGT1_035530::29					-0.212688	44.3751	94	8	0.836601	29.7792	94	9					0.220935	68.8456	100	43	-0.169016	44.7963	92	2
TGGT1_035530	36	TGGT1_035530::36	0.393244	29.7002	96	15	-0.147967	80.7105	100	18	0.657642	48.8065	94	18					0.146117	160.568	100	83	-0.142923	44.7963	100	13
TGGT1_035530	51	TGGT1_035530::51																	-0.368311	59.3593	100	7
TGGT1_035530	54	TGGT1_035530::54	-0.577175	31.5971	91	5													-0.386788	107.142	100	18
TGGT1_035530	57	TGGT1_035530::57	-0.763145	29.8774	87	3													-0.404082	107.142	100	10
TGGT1_035530	58	TGGT1_035530::58	-0.521168	31.5971	91	2													-0.399224	96.917	100	7
TGGT1_035530	76	TGGT1_035530::76																	-0.235385	249.704	100	6
TGGT1_035530	78	TGGT1_035530::78																	-0.117855	35.7714	100	4
TGGT1_035530	79	TGGT1_035530::79																	-0.236222	249.704	100	5
TGGT1_035530	85	TGGT1_035530::85	-1.33006	15.9391	94	13					-0.283156	61.8069	100	6					-0.459539	44.2788	100	8	0.140507	17.1446	94	7
TGGT1_035530	94	TGGT1_035530::94									-0.281316	61.8069	100	5					-0.460595	44.2788	100	7	0.128989	17.1446	94	5
TGGT1_035530	95	TGGT1_035530::95																	-0.404828	12.8388	87	2
TGGT1_035530	120	TGGT1_035530::120																	-0.419376	48.3375	96	2
TGGT1_035530	139	TGGT1_035530::139																	-0.277887	21.6872	100	6
TGGT1_035530	141	TGGT1_035530::141																	-0.277887	21.6872	100	6
TGGT1_035530	155	TGGT1_035530::155									-0.37888	36.0062	100	2					-0.622195	8.48095	91	5
TGGT1_035530	159	TGGT1_035530::159									-0.315723	36.0062	100	3					-0.651225	8.48095	91	10	0.0286292	12.0202	96	5
TGGT1_035530	161	TGGT1_035530::161																					0.0307005	12.0202	96	5
TGGT1_035530	168	TGGT1_035530::168									-0.339689	17.3253	100	2
TGGT1_035540	1047	TGGT1_035540::1047																	-0.332865	8.04104	96	6
TGGT1_035540	1054	TGGT1_035540::1054																	-0.333611	8.04104	96	5
TGGT1_035570	162	TGGT1_035570::162																	-0.0464094	11.3537	91	5
TGGT1_035570	170	TGGT1_035570::170																	-0.135617	22.1129	96	7
TGGT1_035570	172	TGGT1_035570::172																	-0.136913	22.1129	96	7
TGGT1_035570	1078	TGGT1_035570::1078																	-0.415634	12.6634	100	3
TGGT1_035570	1080	TGGT1_035570::1080																	-0.370586	12.7727	100	2
TGGT1_035570	1094	TGGT1_035570::1094																	-0.0272596	27.4583	100	5	0.910548	72.3515	100	2
TGGT1_035570	1095	TGGT1_035570::1095																	-0.377902	10.8723	100	2
TGGT1_035570	1097	TGGT1_035570::1097																	-0.00937248	27.4583	100	4
TGGT1_035570	1166	TGGT1_035570::1166																	-0.0510143	17.6375	100	2
TGGT1_035570	1170	TGGT1_035570::1170																	-0.0510657	77.1244	100	7
TGGT1_035570	1174	TGGT1_035570::1174													-0.210662	19.3695	100	2	-0.0531174	77.1244	100	11
TGGT1_035580	746	TGGT1_035580::746					0.439383	50.0622	91	3									-0.015906	12.9572	100	9
TGGT1_035580	748	TGGT1_035580::748					0.439383	50.0622	91	3									-0.015906	12.9572	100	9
TGGT1_035840	351	TGGT1_035840::351																	-0.828259	21.7379	100	5
TGGT1_035840	355	TGGT1_035840::355																	-0.828259	21.7379	100	5
TGGT1_035860	40	TGGT1_035860::40																	-0.0376045	8.50416	100	5
TGGT1_035860	42	TGGT1_035860::42																	-0.0763831	8.39304	100	5
TGGT1_035990	1845	TGGT1_035990::1845	0.411558	16.4592	100	7					-0.544593	70.6245	100	5					0.0463401	37.9608	100	9	-0.310138	51.3076	100	7
TGGT1_035990	1848	TGGT1_035990::1848	0.404224	16.4439	100	9	-0.123125	178.673	94	3	-0.898338	30.4691	94	3	-0.835393	74.3154	100	3	0.0219163	37.9608	100	13	-0.307376	51.639	100	14
TGGT1_035990	1859	TGGT1_035990::1859	0.423678	16.4592	100	8	-0.068959	178.673	94	2	-0.510771	70.6245	100	2	-0.858829	74.3154	100	2	-0.037069	36.8991	100	6	-0.29685	51.639	100	8
TGGT1_035990	1873	TGGT1_035990::1873																					-0.282833	44.5273	96	2
TGGT1_035990	2016	TGGT1_035990::2016	0.105101	137.525	100	7	0.309428	257.621	100	3	-0.146746	208.343	96	2	-0.151416	208.387	100	4	-0.144878	159.616	100	4	0.100133	389.3	100	5
TGGT1_035990	2020	TGGT1_035990::2020	0.105101	137.525	100	7	0.295568	257.621	100	4	-0.146746	208.343	96	2	-0.15055	208.387	100	5	-0.140399	159.616	100	5	0.09552	389.3	100	6
TGGT1_036550	669	TGGT1_036550::669									0.249187	10.4452	87	2	-0.839595	9.26635	94	5					-0.816204	8.86674	96	5
TGGT1_036550	673	TGGT1_036550::673									0.249187	10.4452	87	2	-0.839595	9.26635	94	5					-0.816204	8.86674	96	5
TGGT1_036600	321	TGGT1_036600::321																	-0.0213592	12.0886	100	12
[truncated: 5,197 more rows]

## Sheet: Quantified_trisphos
Gene	Site in protein	identifier	MBE_RH_IC_NI_FW	wtMax_SN_1	MAX_VISTA_1	spectral_counts_1	KO_RH_IC_NI_REV	wtMax_SN_2	MAX_VISTA_2	spectral_counts_2	KO_RH_IC_FW	wtMax_SN_3	MAX_VISTA_3	spectral_counts_3	MBE_RH_IC_REV	wtMax_SN_4	MAX_VISTA_4	spectral_counts_4	MBE_RH_EC_FW	wtMax_SN_5	MAX_VISTA_5	spectral_counts_5	MBE_RH_EC_REV	wtMax_SN_6	MAX_VISTA_6	spectral_counts_6
[truncated: 1,130 more rows]

[truncated: 9 more sheets: MBE_RH_IC_NI_FW.txt, KO_RH_IC_NI_REV.txt, KO_RH_IC_FW.txt, MBE_RH_IC_REV.txt, MBE_RH_EC_FW.txt, MBE_RH_EC_REV.txt, Proteome_Medians_Forward, Proteome_extra_reverse, legend]
