# Supplementary material for: The Calcium-Dependent Protein Kinase 3 of Toxoplasma Influences Basal Calcium Levels and Functions beyond Egress as Revealed by Quantitative Phosphoproteome Analysis
Source: PLoS Pathog. 2014 Jun 19;10(6):e1004197. doi: 10.1371/journal.ppat.1004197 (PMC4063958; doi:10.1371/journal.ppat.1004197)
Supplement: Table S2 — A list of all phosphorylation sites that show differential phosphorylation site usage between CDPK3 mutants and wild type parasites. (XLSX) [file ppat.1004197.s004.xlsx]

## Sheet: P-Sites WT vs CDPK3mut
Reference	Site_in_protein	Identifier	MBE_RH_IC_NI_FW	KO_RH_IC_NI_REV (*-1)	KO_RH_IC_FW	MBE_RH_IC_REV (*-1)	MBE_RH_EC_FW	MBE_RH_EC_REV (*-1)	RH_MBEcomp_EC_FW	Proteome_MBE_RH_IC_NI_FW	Proteome_MBE_RH_EC_REV (*-1)	Proteome_RH_MBEcomp_EC_FW	Occupancy	Motif	ASCORE	Annotation	Annotated function
ROP5A-I	246	ROP5A-I::246	-1.42483			-1.2552	-1.37156	-1.48958	-1.15699				mono	ERKLKLVQPLRVGDRS*VVFLVRDVERLEYFA	1000	rhoptry protein ROP5A-I
TGGT1_001330	177	TGGT1_001330::177	-2.70819			-3.66417	-2.19006	-1.97084	0.14979	0.1503	-0.2256	-0.159499	mono	KGEDDVSVRAIEKKET*ATGDAAAAPVEAAAA	52.75	hypothetical protein
TGGT1_001330	179	TGGT1_001330::179	-2.94239		-1.65193	-2.93466	-2.26424	-1.75353	-0.0631949	0.1503	-0.2256	-0.159499	mono	EDDVSVRAIEKKETAT*GDAAAAPVEAAAADQ	18.34	hypothetical protein
TGGT1_003190	106	TGGT1_003190::106	0.14603	0.0972942	-0.976389	-0.719389		-0.827961				-0.0177993	bis	FLAVPGGQRRTTSSVS*TPSSPRFLQPDRATD	16.22	hypothetical protein
TGGT1_004030	91	TGGT1_004030::91		0.142321	1.22351		1.07268			-0.0908	-0.1581	0.164451	bis	SPGVGDYRILNEGADS*PTFSDHDYDDYDETS	34.46	hypothetical protein
TGGT1_004520	3170	TGGT1_004520::3170			-0.119607	1.12787		1.02525	0.445912	-0.171	-0.1774	-0.0310993	mono	YSETYADLCQLLKWRS*LDFDKEGEEKQLNFN	1000	MIF4G domain-containing protein	protein binding
TGGT1_006040	537	TGGT1_006040::537				0.930616	0.846769	1.51412	0.814225			0.447101	mono	GGSTAEQDTGHLRLHS*LGLIRAASAPQRDFP	1000	Phophofructokinase containing protein	6-phosphofructokinase activity, diphosphate-fructose-6-phosphate 1-phosphotransferase activity
TGGT1_006050	204	TGGT1_006050::204		0.335065		0.887552		1.09705					mono	HPRPHPPGEEGRRRES*FTVTSSDAGAEPRTD	57.75	Phophofructokinase containing protein	6-phosphofructokinase activity, diphosphate-fructose-6-phosphate 1-phosphotransferase activity
TGGT1_006340	443	TGGT1_006340::443	1.17971		1.04932		0.833339	0.734531	0.035467	-0.2898	-0.173	-0.0161993	mono	LSSSPPYFFKMRSVSS*PSASEASVSETGNSR	13.27	cleft lip and palate transmembrane protein 1 (clptm1) protein
TGGT1_006340	445	TGGT1_006340::445					0.813535	0.953938	0.144699	-0.2898	-0.173	-0.0161993	mono	SSPPYFFKMRSVSSPS*ASEASVSETGNSREM	21.3	cleft lip and palate transmembrane protein 1 (clptm1) protein
TGGT1_009050	444	TGGT1_009050::444				0.767401		1.36161	0.305159	0.1089	-0.2061	0.0429007	mono	TVEFGKRKGTFDRLNS*WAADVTSLLDRVDLC	84.86	26s proteasome subunit p55, putative	protein binding
TGGT1_010240	311	TGGT1_010240::311					0.983145	0.836316		0.4033	-0.1799	-0.164499	mono	VVQATAHPGWASRLDS*FMARKREHRAQVTQA	1000	hypothetical protein
TGGT1_010320	222	TGGT1_010320::222					1.60972	1.68442	1.40239		-0.0668	0.144551	mono	RVKEMMLDRKFTCVTS*LDAKRLFQEMDVNKD	26.38	EF-Hand containing mit protein
TGGT1_011200	181	TGGT1_011200::181	0.759596		0.822288	0.468768		1.1777		-0.0796	-0.07375	-0.0536993	bis	TPHDGITWIAEHLADT*DSGKDSHDYRFLNDD	39.33	hypothetical protein
TGGT1_011200	183	TGGT1_011200::183	0.776745		0.822288	0.468759		1.1777		-0.0796	-0.07375	-0.0536993	bis	HDGITWIAEHLADTDS*GKDSHDYRFLNDDQH	34.21	hypothetical protein
TGGT1_011620	113	TGGT1_011620::113				-0.888739		-1.0583		-0.24945	-0.3741	-0.157549	mono	SHSLIERPYYRDGRLS*PVLGVQERRGRSVHS	1000	rhoptry protein ROP17 (ROP17)	ATP binding, protein kinase activity
TGGT1_013150	56	TGGT1_013150::56			-2.86278		-5.22803	-4.9461	0.772773	-0.5318	-0.3801	-0.380999	mono	FEVGGAKQGVNKAQDS*AVNKGAANTPPRVAF	1000	transporter, major facilitator family protein
TGGT1_018100	377	TGGT1_018100::377	0.22886	-0.361317	-0.989819	-0.855381	-0.150343	-0.448122		0.4279	-0.203	0.142301	bis	LSQSQLAGTVSAPNSS*PRTAQPRATSPHGFV	32.27	FHA domain-containing protein	protein binding
TGGT1_019570	213	TGGT1_019570::213					1.06362	0.797161	0.594653		-0.0904	0.0477507	mono	GVPPYANDPISHHGGS*QEQRHFCRMPCRNPS	22.91	hypothetical protein
TGGT1_019570	230	TGGT1_019570::230				0.93043	1.24567		0.0219378		-0.0904	0.0477507	bis	EQRHFCRMPCRNPSGS*SSVQGTTGVDARASP	21.3	hypothetical protein
TGGT1_019570	232	TGGT1_019570::232	0.430509			0.934393	1.24192	0.0982301	0.0296389		-0.0904	0.0477507	bis	RHFCRMPCRNPSGSSS*VQGTTGVDARASPAG	31.51	hypothetical protein
TGGT1_020200	574	TGGT1_020200::574					2.65758	3.29819					mono	STLWGAIPGRPTRVSS*AGAVGEAPRTSALTG	32.4	ELMO/CED-12 family protein
TGGT1_022380	472	TGGT1_022380::472		-0.759751	-2.7659	-0.905152		-0.856419				-1.0622	mono	QRRGGVCASWDSGNLS*PRQGNARASSSADRN	92.17	hypothetical protein
TGGT1_027430	56	TGGT1_027430::56					1.26258	0.763644	0.564004		-0.17975	-0.00814925	bis	PGVSGAGLAESKRVPS*LTQPSLERSVTISRR	30.7	hypothetical protein
TGGT1_027430	61	TGGT1_027430::61					1.26258	0.763644	0.564004		-0.17975	-0.00814925	bis	AGLAESKRVPSLTQPS*LERSVTISRRKLDAV	35.82	hypothetical protein
TGGT1_029030	413	TGGT1_029030::413		-0.763402	-0.0342222	-1.32683		-1.1346			0.0007	-0.0323993	mono	GKRDKEEESEASGFTT*PSAGRTLGQGGRVGN	24.44	zinc finger (CCCH type) motif-containing protein	nucleic acid binding, zinc ion binding
TGGT1_030670	683	TGGT1_030670::683		3.20436		2.68877		2.05956	1.76024		-0.4968	-0.307799	mono	PSLEKPLRKLETEEGS*PSEGLGMTETDTRSR	17.01	pyruvate dehydrogenase kinase, putative	pyruvate dehydrogenase (acetyl-transferring) kinase activity
TGGT1_030800	19	TGGT1_030800::19				0.540133	1.38965	1.83218	0.675825	0.4333	-0.1321	0.0437007	mono	QAAKADAALAHAAAAS*RDYRVAPRLDYRTVA	33.66	vacuolar ATP synthase subunit b, putative	ATP binding, hydrogen ion transporting ATP synthase activity, rotational mechanism, hydrolase activity, acting on acid anhydrides, catalyzing transmembrane movement of substances, proton-transporting ATPase activity, rotational mechanism
TGGT1_030860	469	TGGT1_030860::469				1.5502		0.767094		0.0848	-0.14755	-0.0109993	mono	EFEDEEGHKRLVHQTS*WGCTTRSLGVMIMTH	28.87	prolyl-tRNA synthetase (ProRS)	ATP binding, aminoacyl-tRNA ligase activity, nucleotide binding, proline-tRNA ligase activity
TGGT1_032340	213	TGGT1_032340::213			0.784495	0.41442		1.29557		-0.4013	0.0772	-0.0677993	mono	QQDRATRKGETQNEES*NATLANSSTGKGDGG	29.01	hypothetical protein
TGGT1_033410	823	TGGT1_033410::823				1.4914		0.889769			1.4877	1.6917	mono	DLFTGDERSYENTRTS*PTASSTSDPSVGAGS	5.88	TBC domain-containing protein, putative
TGGT1_033440	153	TGGT1_033440::153					-0.759857	-0.857011			-0.2397	0.0229007	mono	KNEAHQLSVDALRPPT*AMTNAVSWRSEGIFH	8.7	mu1 adaptin	protein binding
TGGT1_033520	203	TGGT1_033520::203				1.03003	1.62152	1.08632	0.306472	0.4073	0.1414	0.314901	mono	VDGPSKGGKDWRAGRS*AGVNIIPASTGAAKA	130.52	glyceraldehyde-3-phosphate dehydrogenase GAPDH1 (GAPDH1)	glyceraldehyde-3-phosphate dehydrogenase (NAD+) (phosphorylating) activity, oxidoreductase activity, acting on the aldehyde or oxo group of donors, NAD or NADP as acceptor
TGGT1_033890	1191	TGGT1_033890::1191					0.954564	1.17253	0.13234	0.271	-0.028	0.00580075	mono	LGSLPPLFAASSSGGS*RLFFPGAGEKRPLVD	15.01	ubiquitin carboxyl-terminal hydrolase family 2 protein	ubiquitin thiolesterase activity
TGGT1_035990	1848	TGGT1_035990::1848	0.404224	-0.123125	-0.898338	-0.835393	0.0219163	-0.307376		0.1381	-0.1627	0.0718007	bis	MDGPMEAQARGLSGES*RAEELKEQPESFEGG	31.83	DEAD/DEAH box helicase domain-containing protein
TGGT1_036550	669	TGGT1_036550::669				-0.839595		-0.816204				-0.0530993	bis	STHTASIPTELPEVPS*NAVSPRVENLSKASG	124.68	hypothetical protein
TGGT1_036550	673	TGGT1_036550::673				-0.839595		-0.816204				-0.0530993	bis	ASIPTELPEVPSNAVS*PRVENLSKASGAAVE	149.57	hypothetical protein
TGGT1_036990	1016	TGGT1_036990::1016				-3.04204		-1.22851					mono	ESVRSTNSGPGREEQS*DEEGEQEAEVEGLAG	22.11	helix-hairpin-helix motif domain-containing protein	DNA binding, DNA-(apurinic or apyrimidinic site) lyase activity
TGGT1_037420	170	TGGT1_037420::170		1.23464	0.984016	1.35031		1.34629					mono	ARIQVRLANRLKRGLS*VEVPLRFASDVRFDK	1000	hypothetical protein
TGGT1_037530	104	TGGT1_037530::104			0.738823	1.14616	1.02813	1.00719		-0.0038	-0.2115	-0.00559925	mono	ASSTMVAAGVSHGNRS*LTYFPARRDESVVER	33.68	prolyl endopeptidase	serine-type endopeptidase activity, serine-type peptidase activity
TGGT1_037870	105	TGGT1_037870::105	0.464176	0.419962	0.848925	0.431685	0.867076	0.934383	0.16032	-0.0354	0.0642	0.0584007	mono	LRLLKRRRRRAIQEES*KESATAEEEEVAEEE	1000	dense granule protein GRA5 (GRA5)
TGGT1_037870	110	TGGT1_037870::110	0.003094	0.1849	0.757478	-0.0334432	0.837823		0.120418	-0.0354	0.0642	0.0584007	bis	RRRRRAIQEESKESAT*AEEEEVAEEE+++++	1000	dense granule protein GRA5 (GRA5)
TGGT1_037870	110	TGGT1_037870::110	0.00027412	0.0363225	0.806493	0.218004	1.06063		0.120418	-0.0354	0.0642	0.0584007	mono	RRRRRAIQEESKESAT*AEEEEVAEEE+++++	1000	dense granule protein GRA5 (GRA5)
TGGT1_038710	438	TGGT1_038710::438			-0.773899			-1.18768	-0.0264133			-0.105199	bis	TVRVSVPASTVLRENS*EESDASASSPEALEL	25.76	hypothetical protein
TGGT1_039820	76	TGGT1_039820::76			0.82402	1.20492	0.890256	1.1662	0.591081		-0.232	-0.138399	mono	QDHLTSGIPAVQRAVS*SEDVSGAAEGRPEVP	33.68	NifU family domain-containing protein	iron ion binding, iron-sulfur cluster binding
TGGT1_041610	84	TGGT1_041610::84	1.41833		-2.41312	1.04359	1.46949	0.927104	1.52162	0.2414	-0.0512	1.38225	mono	KAHLSDRYQRVKKLGS*GAYGEVLLCKDKLTG	58.33	calcium-dependent protein kinase CDPK3 (CDPK3)	ATP binding, calmodulin-dependent protein kinase activity, protein kinase activity
TGGT1_041950	259	TGGT1_041950::259				1.07879	1.48229			0.0681	-0.3063	-0.0367993	bis	TKSPYQEWSDYLARTT*KDSAVSRPLA+++++	14.44	ribosomal protein RPS2 (RPS2)	RNA binding, structural constituent of ribosome
TGGT1_041950	262	TGGT1_041950::262				1.07879	1.47702			0.0681	-0.3063	-0.0367993	bis	PYQEWSDYLARTTKDS*AVSRPLA++++++++	53.2	ribosomal protein RPS2 (RPS2)	RNA binding, structural constituent of ribosome
TGGT1_041950	265	TGGT1_041950::265					0.979609	0.933811	0.0390847	0.0681	-0.3063	-0.0367993	mono	EWSDYLARTTKDSAVS*RPLA+++++++++++	86.62	ribosomal protein RPS2 (RPS2)	RNA binding, structural constituent of ribosome
TGGT1_042450	102	TGGT1_042450::102			0.458951		0.776268	0.870348	0.167647	-0.17235	-0.3587	-0.208999	mono	ISTEELAQVMKTLCSS*MTEEDIDHLIKQADP	24.44	calmodulin, putative
TGGT1_043160	533	TGGT1_043160::533					1.03789	1.32171	0.126352	-0.03135	-0.1837	0.00320075	bis	FRPVLEEEQQKAANLS*ASSVKA+++++++++	48.87	CMGC kinase, CK2 family	ATP binding, RNA polymerase II carboxy-terminal domain kinase activity, protein kinase activity
TGGT1_043160	536	TGGT1_043160::536					1.03789	1.32171	0.126352	-0.03135	-0.1837	0.00320075	bis	VLEEEQQKAANLSASS*VKA++++++++++++	32.4	CMGC kinase, CK2 family	ATP binding, RNA polymerase II carboxy-terminal domain kinase activity, protein kinase activity
TGGT1_045500	15	TGGT1_045500::15					-1.19472	-0.885936	0.33983		0.0243	-0.421799	mono	MSTIEERAVAAQQMS*KADDGKAPGMSRSDF	1000	nucleoside transporter protein	nucleoside transmembrane transporter activity
TGGT1_046310	317	TGGT1_046310::317					-1.66702	-1.96499		-1.9822	-1.8538	-0.444999	mono	LGTARHRERKANNERS*DSETQEAWCHREKMC	33.63	acetyltransferase, GNAT family protein	N-acetyltransferase activity, transferase activity, transferring acyl groups other than amino-acyl groups
TGGT1_051380	459	TGGT1_051380::459	4.05383			5.97454	4.38374	2.89228		1.86635	1.4522	1.6676	bis	QPVLIEFMTYRVGHHS*TSDDSFQYRPSGELE	36.66	dehydrogenase E1 component family protein	3-methyl-2-oxobutanoate dehydrogenase (2-methylpropanoyl-transferring) activity, oxidoreductase activity, acting on the aldehyde or oxo group of donors, disulfide as acceptor
TGGT1_051380	459	TGGT1_051380::459	2.23955		4.22384		2.55796	1.7809		1.86635	1.4522	1.6676	mono	QPVLIEFMTYRVGHHS*TSDDSFQYRPSGELE	36.66	dehydrogenase E1 component family protein	3-methyl-2-oxobutanoate dehydrogenase (2-methylpropanoyl-transferring) activity, oxidoreductase activity, acting on the aldehyde or oxo group of donors, disulfide as acceptor
TGGT1_051380	460	TGGT1_051380::460	4.025			6.32562	4.38398	2.64891	4.45395	1.86635	1.4522	1.6676	bis	PVLIEFMTYRVGHHST*SDDSFQYRPSGELEA	33.68	dehydrogenase E1 component family protein	3-methyl-2-oxobutanoate dehydrogenase (2-methylpropanoyl-transferring) activity, oxidoreductase activity, acting on the aldehyde or oxo group of donors, disulfide as acceptor
TGGT1_051380	460	TGGT1_051380::460	4.70552		2.81759		3.24167	1.79011	4.45395	1.86635	1.4522	1.6676	mono	PVLIEFMTYRVGHHST*SDDSFQYRPSGELEA	33.68	dehydrogenase E1 component family protein	3-methyl-2-oxobutanoate dehydrogenase (2-methylpropanoyl-transferring) activity, oxidoreductase activity, acting on the aldehyde or oxo group of donors, disulfide as acceptor
TGGT1_051380	461	TGGT1_051380::461	4.13768			5.57777	4.41354	2.5819	4.45395	1.86635	1.4522	1.6676	bis	VLIEFMTYRVGHHSTS*DDSFQYRPSGELEAW	36.04	dehydrogenase E1 component family protein	3-methyl-2-oxobutanoate dehydrogenase (2-methylpropanoyl-transferring) activity, oxidoreductase activity, acting on the aldehyde or oxo group of donors, disulfide as acceptor
TGGT1_051380	461	TGGT1_051380::461	4.52569			3.2919	2.9259	1.89016	4.45395	1.86635	1.4522	1.6676	mono	VLIEFMTYRVGHHSTS*DDSFQYRPSGELEAW	36.04	dehydrogenase E1 component family protein	3-methyl-2-oxobutanoate dehydrogenase (2-methylpropanoyl-transferring) activity, oxidoreductase activity, acting on the aldehyde or oxo group of donors, disulfide as acceptor
TGGT1_051380	464	TGGT1_051380::464				5.34176	4.36499	4.04806		1.86635	1.4522	1.6676	bis	EFMTYRVGHHSTSDDS*FQYRPSGELEAWGQS	17.15	dehydrogenase E1 component family protein	3-methyl-2-oxobutanoate dehydrogenase (2-methylpropanoyl-transferring) activity, oxidoreductase activity, acting on the aldehyde or oxo group of donors, disulfide as acceptor
TGGT1_051380	467	TGGT1_051380::467					4.40164	4.28801		1.86635	1.4522	1.6676	bis	TYRVGHHSTSDDSFQY*RPSGELEAWGQSGIH	36.19	dehydrogenase E1 component family protein	3-methyl-2-oxobutanoate dehydrogenase (2-methylpropanoyl-transferring) activity, oxidoreductase activity, acting on the aldehyde or oxo group of donors, disulfide as acceptor
TGGT1_053730	441	TGGT1_053730::441			0.590642		-0.900911	-0.857986		0.5559	-0.3927	-0.236249	mono	LSSRASRASREGSVCS*NDGEDKKESSSLRRR	44.09	hypothetical protein
TGGT1_055890	197	TGGT1_055890::197					1.10999	0.764669	-0.352184	-0.1893	-0.2788	-0.0398993	bis	IFGITRHSAANHSQQS*DLNVPGFSGRGAALP	67.59	hypothetical protein
TGGT1_055890	197	TGGT1_055890::197					0.818701	1.41591	-0.352184	-0.1893	-0.2788	-0.0398993	mono	IFGITRHSAANHSQQS*DLNVPGFSGRGAALP	67.59	hypothetical protein
TGGT1_062170	111	TGGT1_062170::111				-1.29874	-1.36628		0.372553	-0.1123	-0.1773	-0.115649	mono	TSAGRSRGAGLFSSTS*TQKSKPSQSAKSTSA	20.35	calcium-dependent protein kinase CDPK2A (CDPK2A)	ATP binding, calmodulin-dependent protein kinase activity, protein kinase activity
TGGT1_063460	383	TGGT1_063460::383			0.805501	0.75024				0.04565	-0.1403	0.0591007	mono	QCKEKGACTVLLRGGS*KDVLNEVERNLQDAM	1000	CCT chaperonin gamma subunit
TGGT1_064650	826	TGGT1_064650::826					0.910399	0.932612	0.243039	-0.1628	-0.2018	0.0292007	bis	GLVAAGSLPDKARALS*SSGVFDSKGASASAA	38.42	dynamin-related protein DRPB (DRPB)	GTP binding, GTPase activity
TGGT1_064740	350	TGGT1_064740::350	3.43567		2.40339	3.39245	3.50974	2.63053		3.6733	1.9402	2.0802	mono	LLAPIETLVYRRDGDS*ADQSEGRPVVLVPKA	48.94	rhoptry_protein	ATP binding, cAMP-dependent protein kinase activity, protein kinase activity
TGGT1_064900	595	TGGT1_064900::595					0.86719	1.08981	0.277916	0.25755	0.0719	0.0718007	bis	DSFPGRQRLPFRMFSS*PTKPASVRTAGSAGS	21.3	hypothetical protein
TGGT1_066030	233	TGGT1_066030::233			1.91585		0.826783		0.977055	-0.1006	-0.1933	-0.0546993	mono	VSKNTVISDDLMRQLS*VEMNPHLEALNQFNA	1000	alveolin domain containing intermediate filament IMC7 (IMC7)
TGGT1_069320	77	TGGT1_069320::77					0.788967	0.879939			-0.44295	0.150101	mono	MRSAPSQSLRGTLGGS*GSSYGASSRGRAAAK	21.3	DUF298 domain-containing protein
TGGT1_069710	188	TGGT1_069710::188					-1.73082	-1.5676	-1.10901	-1.0639	-1.2412	-0.815999	mono	IPGIKVDKGLETLPLT*DDEKATMGLDGLSER	36.19	fructose-1,6-bisphosphate aldolase	fructose-bisphosphate aldolase activity
TGGT1_070410	20	TGGT1_070410::20	-1.07863	-1.46486	-0.980476	-0.812465	-0.359245	-0.41096				-0.0673993	mono	TTSEELKTATALKKRS*SDVHAVDHSGNVYKG	65.33	myosin A	ATP binding, motor activity
TGGT1_070410	518	TGGT1_070410::518					1.52993	1.15759	-0.160196	0.0413	-0.2512	-0.0673993	mono	VFDRESKLYRDEGVSS*KELIFTSNAEVIKIL	15.5	myosin A	ATP binding, motor activity
TGGT1_070610	122	TGGT1_070610::122					1.39312	1.40179	0.210858	-0.1315	-0.0285	0.0469007	mono	GYQDARYFGAELMPKS*QGGENPQNHPIMPSE	99.86	hypothetical protein
TGGT1_071090	702	TGGT1_071090::702				0.938326	1.42201		0.292579	0.0836	-0.1029	0.0130007	mono	ALSLGRLQTCAELVRS*TSKSSTEPGTVVARW	-999	COPI protein, putative	histone acetyltransferase activity, protein binding, structural molecule activity
TGGT1_071830	51	TGGT1_071830::51	-3.05726		-1.9972		-1.535	-1.38469	0.192461			-0.0481993	bis	RLAHGDRTRTLFSATS*SIRPGQLQQSPTRLA	21.3	hypothetical protein
TGGT1_071830	52	TGGT1_071830::52	-2.29421				-1.50963	-1.37908	0.16942			-0.0481993	bis	LAHGDRTRTLFSATSS*IRPGQLQQSPTRLAS	18.87	hypothetical protein
TGGT1_071830	112	TGGT1_071830::112				0.996149		1.34402	0.221113			-0.0481993	mono	TATELHAPRGESGRFT*PAILSPSVAVSQQRL	12.51	hypothetical protein
TGGT1_073160	257	TGGT1_073160::257					0.756781	0.823255	0.294959	-0.019	-0.2958	-0.00619925	mono	MTKAELLEHLGTIAKS*GSLEFLMKHQGEKNA	28.87	heat shock protein 75, putative	ATP binding, unfolded protein binding
TGGT1_073160	259	TGGT1_073160::259	2.01517		2.06821	1.62937	1.08602	1.60979	1.0726	-0.019	-0.2958	-0.00619925	mono	KAELLEHLGTIAKSGS*LEFLMKHQGEKNADI	30.7	heat shock protein 75, putative	ATP binding, unfolded protein binding
TGGT1_073190	207	TGGT1_073190::207	-0.283452	-0.266504		-0.758282		-4.57056	0.182637		-0.6916	-0.168199	mono	GSTRNRPKTHLLGDQT*PSTEFTRNAEADTEK	57.71	hypothetical protein
TGGT1_073530	11	TGGT1_073530::11	-0.793762	-0.787856		-0.871737	-1.88691	-0.953095			-1.0378	-0.646499	bis	n/d	65.09	NADP-specific glutamate dehydrogenase	glutamate dehydrogenase (NADP+) activity, oxidoreductase activity
TGGT1_073530	11	TGGT1_073530::11	-0.823614			-0.947918	-2.01343	-0.775387			-1.0378	-0.646499	mono	n/d	65.09	NADP-specific glutamate dehydrogenase	glutamate dehydrogenase (NADP+) activity, oxidoreductase activity
TGGT1_075330	109	TGGT1_075330::109				-1.46462		-1.66339			-1.9978	-1.09255	mono	TARPLTSSNAGRRSSS*PTPPASTASNRHPPL	13.27	hypothetical protein
TGGT1_080260	391	TGGT1_080260::391		-0.144015	1.71102		0.846407			0.1672	-0.0469	0.339301	bis	QPEYVAVAERKLDQLS*EPEISHSDTQ+++++	75.46	hypothetical protein
TGGT1_081550	89	TGGT1_081550::89	0.20302		0.875802	0.166353	0.764704	1.0352		0.0474	0.0547	0.198601	bis	ANTIIPRYGEASVDDT*QRRGLARVTPRPRLR	83.66	hypothetical protein
TGGT1_086070	29	TGGT1_086070::29					-0.934401	-1.44067	0.423547	0.16445	-0.03795	0.0760007	bis	GNKEQTKIKIPKAGES*TATDSGTMAKTGAEQ	22.85	cyclase-associated protein, putative	actin binding
TGGT1_086070	29	TGGT1_086070::29					-1.53028	-1.07227	0.423547	0.16445	-0.03795	0.0760007	mono	GNKEQTKIKIPKAGES*TATDSGTMAKTGAEQ	22.85	cyclase-associated protein, putative	actin binding
TGGT1_086070	32	TGGT1_086070::32					-0.932499	-1.44067	0.444292	0.16445	-0.03795	0.0760007	bis	EQTKIKIPKAGESTAT*DSGTMAKTGAEQLEL	33.7	cyclase-associated protein, putative	actin binding
TGGT1_086640	15	TGGT1_086640::15	1.45951		-0.491993	0.828066		0.839719	-0.213393	0.5468	0.07975	-0.0491993	mono	MGNCLSGGAQPARES*GSAASPEKPANPEPA	14.89	hypothetical protein
TGGT1_086640	41	TGGT1_086640::41	-2.36826		-3.72116	-1.98649	-2.16093	-1.05473	-0.147419	0.5468	0.07975	-0.0491993	mono	NPEPAVPAAPVEKKES*AVEQKKEETSEQPAQ	161.42	hypothetical protein
TGGT1_086640	132	TGGT1_086640::132	-2.49963		-1.77827		-3.25707	-3.964		0.5468	0.07975	-0.0491993	bis	PPLKAPPPPPQAAIQS*KKSESAAQA++++++	1000	hypothetical protein
TGGT1_086640	132	TGGT1_086640::132		-2.66574	-2.14771	-2.10777	-3.50442	-1.4614		0.5468	0.07975	-0.0491993	mono	PPLKAPPPPPQAAIQS*KKSESAAQA++++++	1000	hypothetical protein
TGGT1_086640	135	TGGT1_086640::135	-2.05864			-3.75861	-3.40582	-3.92111		0.5468	0.07975	-0.0491993	bis	KAPPPPPQAAIQSKKS*ESAAQA+++++++++	48.87	hypothetical protein
TGGT1_086640	135	TGGT1_086640::135	-2.02453	-2.61015	-3.26889	-2.17452	-3.02943	-1.36753		0.5468	0.07975	-0.0491993	mono	KAPPPPPQAAIQSKKS*ESAAQA+++++++++	48.87	hypothetical protein
TGGT1_086640	137	TGGT1_086640::137	-2.76366		-1.86603	-4.02917	-3.40588	-3.99597		0.5468	0.07975	-0.0491993	bis	PPPPPQAAIQSKKSES*AAQA+++++++++++	33.7	hypothetical protein
TGGT1_087230	73	TGGT1_087230::73			-0.318116	-0.781317		-0.948057	-0.240394	-0.33525	-0.6313	-0.206599	mono	TPGKSQELAGLCGSRS*PFQSKGSREEKDKKN	30.7	AP2 domain transcription factor AP2XI-2 (AP2XI2)	sequence-specific DNA binding transcription factor activity
TGGT1_087430	416	TGGT1_087430::416					0.91026	0.840611	0.276859			-0.0149993	mono	LPKYQDRRGRKGSVWS*LSGRGTSCSSSRTSV	30.7	zinc finger (CCCH type) motif-containing protein	nucleic acid binding, zinc ion binding
TGGT1_087540	4413	TGGT1_087540::4413				0.476754	0.788035	1.29974	0.3711	0.208	0.1685	0.144601	mono	DLGRIAENREDRGICS*MGHELARMEYGLVPS	1000	hypothetical protein
TGGT1_089240	930	TGGT1_089240::930	1.81327			1.8962		2.06045	1.60187			1.3402	bis	ADFYRDATEVPTSSLS*SPTSTAVREALSP++	26.38	sulfate transporter, putative	sulfate transport
TGGT1_089680	21	TGGT1_089680::21				-1.75917	-3.13787	-1.43716	0.121082		-0.2311	-0.126549	bis	STANETTKKPAQSAPS*GLSQQSQQPAEHAVS	42.07	MORN repeat-containing protein	histone-lysine N-methyltransferase activity
TGGT1_089680	36	TGGT1_089680::36				-1.75917	-3.68203	-1.74541	-1.02659		-0.2311	-0.126549	bis	SGLSQQSQQPAEHAVS*LRVAGTGGHSPTENT	109.4	MORN repeat-containing protein	histone-lysine N-methyltransferase activity
TGGT1_089680	36	TGGT1_089680::36				-1.71	-1.47281	-1.00484	-1.02659		-0.2311	-0.126549	mono	SGLSQQSQQPAEHAVS*LRVAGTGGHSPTENT	109.4	MORN repeat-containing protein	histone-lysine N-methyltransferase activity
TGGT1_089810	694	TGGT1_089810::694					1.32355	0.886035		-0.03235	-0.12535	0.0452007	mono	AYAGSGDVLKAQKFLS*FCGEARDKQYWADLL	1000	proteasome 26S regulatory subunit
TGGT1_090960	406	TGGT1_090960::406				-0.827084		-0.918984					mono	PFSVRSHGSALSADLS*PKASTPLHPDVFLNF	48.99	hypothetical protein
TGGT1_092070	1089	TGGT1_092070::1089					-2.36441	-1.72526	0.315902		-0.02845	-0.128699	mono	EERKRSDRLSLLSVAS*DIKKAKRNHEAHRGV	84.37	myosin G	ATP binding, motor activity
TGGT1_102220	200	TGGT1_102220::200			0.936989	0.764238	1.45984	1.1522	0.229765	0.0532	-0.2819	-0.0114493	mono	FIMDEADEMLSRGFKS*QIYDVFKKLPPDVQV	65.94	eukaryotic initiation factor-4A, putative	ATP binding, ATP-dependent helicase activity, helicase activity, nucleic acid binding
TGGT1_103490	1084	TGGT1_103490::1084	-0.864851			-0.813993	-0.788747	-0.776642		-0.1796	-0.244	-0.0742493	bis	KQLKESLTVGSSTPTT*PQMTFGTHKRRVSNN	26.38	myosin F	ATP binding, motor activity, protein binding
TGGT1_103910	79	TGGT1_103910::79	-2.01297	-1.74853	-2.12655	-2.2224	-1.2816		-0.345426	0.1048	-0.1067	-0.0668993	bis	GESPRRDSHHLRRFSS*KRESTVGGSGTGHSQ	14.49	P-type ATPase4, putative	calcium-transporting ATPase activity, catalytic activity, metal ion binding, nucleotide binding
TGGT1_103910	83	TGGT1_103910::83	-2.01297	-1.74853	-2.12655	-2.2224	-1.30197		-0.160488	0.1048	-0.1067	-0.0668993	bis	RRDSHHLRRFSSKRES*TVGGSGTGHSQLGKS	30.7	P-type ATPase4, putative	calcium-transporting ATPase activity, catalytic activity, metal ion binding, nucleotide binding
TGGT1_104030	132	TGGT1_104030::132					-1.08658	-1.36434	1.05909	-0.341	-0.5122	0.0593507	mono	PNGAVVQKLNRALGVS*LPKAKEKRKPVA+++	1000	multiprotein bridging factor type 1 family transcriptional co-activator, putative	sequence-specific DNA binding
TGGT1_106860	792	TGGT1_106860::792			-0.763276			-0.755215	-0.274431				bis	AAAPFGSGRPDQVEKS*PNSSPRNGRVYGEKK	34.55	hypothetical protein
TGGT1_113950	265	TGGT1_113950::265				-0.942075		-1.29857		-0.4026	-0.3014	0.0776007	mono	ETLEERESGQTQKVLS*EQLEAVRQAVPEADA	1000	triose-phosphate isomerase TPI-II (TPI-II)	triose-phosphate isomerase activity
TGGT1_114270	774	TGGT1_114270::774			-1.13761	-1.02829	-1.16579		-0.428413	-0.0061	-0.2045	0.0884007	bis	PEYMPSRTQLGSLSSS*VSTLAPGASVRVSST	18.47	hypothetical protein
TGGT1_114270	776	TGGT1_114270::776		-1.24164	-1.07226		-1.16194		-0.428413	-0.0061	-0.2045	0.0884007	bis	YMPSRTQLGSLSSSVS*TLAPGASVRVSSTGN	20.35	hypothetical protein
TGGT1_115220	216	TGGT1_115220::216					1.04642	0.956209	0.61049	0.10115	-0.0442	0.174301	mono	WRNTKFASDQFHVRPT*LLEQ+++++++++++	72.18	PDI family protein	protein-disulfide reductase activity
TGGT1_115450	26	TGGT1_115450::26	-0.0853067	0.22581	-0.767065	-0.774867	-0.434214	-0.811971		-0.3211	-0.0704	-0.0516993	bis	ASEPSARLESSQLSRS*PSPQSSPQRGRLPPL	28.28	Sec7 domain-containing protein	ARF guanyl-nucleotide exchange factor activity
TGGT1_115450	28	TGGT1_115450::28	-0.0852681	0.231842	-0.767065	-0.850263	-0.420928	-0.797678	-0.485167	-0.3211	-0.0704	-0.0516993	bis	EPSARLESSQLSRSPS*PQSSPQRGRLPPLAP	47.97	Sec7 domain-containing protein	ARF guanyl-nucleotide exchange factor activity
TGGT1_115730	105	TGGT1_115730::105	-1.74589		-1.55399	-1.21839		-0.146631	-0.467368		-0.0438	-0.374099	mono	NTASATEKETLLTHDS*DSTFLRMQTDILEEH	29.64	hypothetical protein
TGGT1_115760	119	TGGT1_115760::119					0.770644	1.07586		-0.1934		-0.0183993	mono	GRACERDMVLQAADIT*RLRVGGSRTSFSTGL	1000	hypothetical protein
TGGT1_116030	518	TGGT1_116030::518					0.950468	2.06185	-0.877926	-0.0308	-0.1943	-0.0116993	bis	PLNMTYLQNEWIKKST*VTTHEMYTPEWFEAH	12.2	alveolin domain containing intermediate filament IMC1 (ALV1/IMC1)
TGGT1_116030	520	TGGT1_116030::520					0.980775	1.401	0.0355874	-0.0308	-0.1943	-0.0116993	bis	NMTYLQNEWIKKSTVT*THEMYTPEWFEAHQK	24.44	alveolin domain containing intermediate filament IMC1 (ALV1/IMC1)
TGGT1_116030	521	TGGT1_116030::521					0.958202	1.52013	-0.74525	-0.0308	-0.1943	-0.0116993	bis	MTYLQNEWIKKSTVTT*HEMYTPEWFEAHQKA	17.01	alveolin domain containing intermediate filament IMC1 (ALV1/IMC1)
TGGT1_116040	307	TGGT1_116040::307			1.50777		1.23202			-0.0359	-0.1773	0.0270007	mono	EAMGNPKLLPLYYQGT*QEGVEGIVTPGHPCY	40.01	alveolin domain containing intermediate filament IMC4 (ALV4/IMC4)
TGGT1_117730	87	TGGT1_117730::87					0.847174	0.897376		0.2431	-0.11625	-0.145199	mono	GVNNLLSMSKATQKAT*AEFTAKLKSEAPLEE	76.73	hypothetical protein
TGGT1_118130	541	TGGT1_118130::541					0.888981	0.797559	0.351859		0.0836	0.0841007	mono	LFRHWASPEKVDRKDS*AMGPEGSAGGFKRVE	79.19	hypothetical protein
TGGT1_121030	513	TGGT1_121030::513				1.13661	1.34637	1.29448	-0.998117				mono	DVTAGSVSRLRSLGLT*HQAFTAEDDNLLEQT	12.99	hypothetical protein
TGGT1_123260	22	TGGT1_123260::22					-2.53974	-1.16153	0.412281		-0.2001	0.197101	bis	AEGKIRETHPPSKLET*SDSTEAEIMAQRRAA	21.3	hypothetical protein
TGGT1_123260	25	TGGT1_123260::25					-2.30443	-1.16153	0.397063		-0.2001	0.197101	bis	KIRETHPPSKLETSDS*TEAEIMAQRRAASLR	17.01	hypothetical protein
TGGT1_123260	25	TGGT1_123260::25				-1.71908		-0.762125	0.397063		-0.2001	0.197101	mono	KIRETHPPSKLETSDS*TEAEIMAQRRAASLR	17.01	hypothetical protein
TGGT1_124310	53	TGGT1_124310::53			0.92582	1.09934			0.160073	0.5193	0.3453	0.419001	bis	SMRGRSPSPKRGRFES*GDEGTSTMSPSVAAR	101.75	toxofilin
TGGT1_124310	53	TGGT1_124310::53	0.246381	0.174836	0.380041	0.831555	1.02154	0.776997	0.160073	0.5193	0.3453	0.419001	mono	SMRGRSPSPKRGRFES*GDEGTSTMSPSVAAR	101.75	toxofilin
TGGT1_125250	128	TGGT1_125250::128					0.903381	0.867688		-0.0468	-0.1769	0.0249007	mono	SAAAAAVAAQLKAVKS*EAFGDRARSLFGRGD	1000	G-patch domain-containing protein	nucleic acid binding
TGGT1_125960	336	TGGT1_125960::336	1.19452		1.22426	0.94452		-0.0623753		-0.1833	-0.27745	0.0509007	mono	ENVSVASQGDDARVLT*SDEGDAGLDAAPRQE	1000	hypothetical protein
TGME49_005320	339	TGME49_005320::339					1.03283	1.02038	0.196298	-0.1261	-0.3527	-0.272399	bis	HTGCRAPPLARKDSQT*VFVSEPVSQSVAHFR	33.47	PRP
TGME49_005320	349	TGME49_005320::349					1.18281	1.03568	0.310358	-0.1261	-0.3527	-0.272399	bis	RKDSQTVFVSEPVSQS*VAHFRACEKAPEKQH	15.5	PRP
TGME49_014840	272	TGME49_014840::272		-0.895793		-0.782992		-1.06046		-0.5011	-0.42455	-0.115449	mono	SDQTFSSIQFAEEAQS*PQKPTTLPALLTAGK	45.94	AP2 domain transcription factor AP2X-7 (AP2X7)	sequence-specific DNA binding transcription factor activity
TGME49_024850	287	TGME49_024850::287				1.09325	1.4651	0.709322	0.357064	0.0134	-0.3187	0.0280007	mono	WEDESRLRETFSKFGS*ITSLVVRKDPKGRLF	33.7	polyadenylate binding protein, putative	RNA binding, nucleic acid binding
TGME49_051690	92	TGME49_051690::92					1.22258	1.05242		0.2137	-0.0644	0.0525007	mono	QDLLAKSAELKQRLPT*IEAAATEAEEKRESL	43.86	seryl-tRNA synthetase, cytoplasmic, putative	ATP binding, aminoacyl-tRNA ligase activity, nucleotide binding, serine-tRNA ligase activity
TGME49_053450	99	TGME49_053450::99			-1.40872	-0.982008		-0.796494	0.126304	-0.4143	-0.284	-0.0650993	bis	LDAFDQAFLAGRVHPT*PTTSSPPRTSYPEAR	35.82	cell-cycle-associated protein kinase SRPK, putative	ATP binding, protein kinase activity, protein serine/threonine/tyrosine kinase activity
TGME49_054390	576	TGME49_054390::576	-2.76617		-2.20064		-3.11196	-1.74952	-0.043066		0.5446		mono	AAQATSQESPGGPPES*KNSTRASPTAAPVEK	14.89	CRAL/TRIO domain-containing protein
TGME49_054390	579	TGME49_054390::579			-5.328		-4.09569	-2.93743	-0.149954		0.5446		mono	ATSQESPGGPPESKNS*TRASPTAAPVEKVKS	16.06	CRAL/TRIO domain-containing protein
TGME49_061250	122	TGME49_061250::122					1.06031	0.867985	0.0107221	-0.0311	-0.1892	0.0184007	mono	GGVMPNVHSVLLPKKS*KGKKSQ+++++++++	28.75	histone H2A1	DNA binding, sequence-specific DNA binding
TGME49_067670	823	TGME49_067670::823	-1.2267			-1.72357		-1.7166	-0.49652				mono	DLLLTAHEQAQERRAS*VEQVLADHATRRR++	154.69	hypothetical protein
TGME49_067810	21	TGME49_067810::21					-0.870113	-0.816758		-0.14355	-0.2034	0.00525075	bis	SAEDRAYSRPGQSGAS*GNASDLDSRAVDRTP	80.29	Rab 5	GTP binding
TGME49_089820	449	TGME49_089820::449			1.62633	1.56847	1.62419	1.37436	1.43115				mono	GVMSLLLTSPDEGALS*PRSRFLTSSLASPSH	102.65	TBC domain-containing protein	Rab GTPase activator activity
TGME49_104630	2178	TGME49_104630::2178				3.3851		4.13478				-0.0323993	mono	RVFDPGERSAIETVLS*LGQVTQRHGFPAGYP	13.33	ATG C terminal domain-containing protein
TGME49_109200	767	TGME49_109200::767				-1.0283		-0.79779			-0.5176	-0.312599	mono	LPENRALRAAGGLAGS*QGEGDKRDLPATGAG	1000	zinc finger (CCCH type) motif-containing protein	nucleic acid binding, zinc ion binding
TGME49_113020	978	TGME49_113020::978	1.49537				2.33928	2.86045	2.18457			1.9164	mono	REALSPRGRTRRRSLS*ELGPVRMRRLSSLAS	1000	sulfate transporter, putative	transporter activity
TGME49_113020	989	TGME49_113020::989	1.80092			1.73621	2.17343	1.9623	1.75511			1.9164	mono	RRSLSELGPVRMRRLS*SLASTAKATDVEGDA	72.42	sulfate transporter, putative	transporter activity
TGME49_113020	990	TGME49_113020::990	1.80331			1.73675	2.14102	1.94283	1.75511			1.9164	mono	RSLSELGPVRMRRLSS*LASTAKATDVEGDAA	64.54	sulfate transporter, putative	transporter activity
TGVEG_030040	209	TGVEG_030040::209					-1.59733	-1.77342	-1.104	-0.6962	-0.72325	-0.606899	mono	WNENERVLSNANHLVS*TALWRNEQSFRVESE	16.22	ROP2A/ROP8	ATP binding, protein kinase activity
TGVEG_030040	210	TGVEG_030040::210					-1.59325	-1.46099	-0.848249	-0.6962	-0.72325	-0.606899	mono	NENERVLSNANHLVST*ALWRNEQSFRVESEL	16.22	ROP2A/ROP8	ATP binding, protein kinase activity
TGVEG_052770	36	TGVEG_052770::36				1.3844	0.939452	1.0178			1.2019	1.0673	mono	GGVCRLLPPPARQDAS*DTGEEEGKANEEQGE	45.93	PUB domain-containing protein

## Sheet: Table description
Legend
Numbers in colums with experiment name are log2 H/L SILAC ratios. All SILAC ratios for the reverse experiments have been multiplied by -1.
Occcupancy	Indicates whether the site was identified on a mono-, bis- or tris-phosphorylated peptide.
Annotation	Annotation from Toxodb 7.3
Annotated function	Annotated function from Toxodb 7.3
Ascore	Indicates the relative likelyhood of a correct phosphorylation site localisation within a peptide.
Motif	Shows the 13 amino acids surrounding the phosphorylated residue indicated by "*"
Median protein levels (log2) and the maximum (greatest change) log2 H/L ratio of the phosphoproteome are shown for metabolic enzymes identified.
